# Supplementary material for: Identification of Potential Therapeutic Targets for Burkholderia cenocepacia by Comparative Transcriptomics
Source: PLoS One. 2010 Jan 15;5(1):e8724. doi: 10.1371/journal.pone.0008724 (PMC2806911; doi:10.1371/journal.pone.0008724)
Supplement: File S1 — Searchable Spreadsheet of the data. Excel spreadsheet that allows easy, searchable access of the differentially regulated genes for all comparisons to the reader. This needs to be maintained as an Excel file, not a PDF. (1.09 MB XLS) [file pone.0008724.s001.xls]

## Sheet: Up in J2315 compared to HI2424
Probe ID	J2315/HI2424 pixel intensity ratio	p-value	J2315 Gene	Annotation	HI2424 homolog	COG	Sec signal
				Translation, ribosomal structure and biogenesis (J)
BCAL0209	2919	226	BCAL0209	acetyltransferase (GNAT) family protein	Bcen2424_0323	J
BCAL0225	2272	345	BCAL0225	50S ribosomal protein L7/L12	Bcen2424_0339	J
BCAL0250	3613	774	BCAL0250	50S ribosomal protein L18	Bcen2424_0364	J
BCAL0424	2066	173	BCAL0424	ribonuclease P protein component	Bcen2424_3165	J
BCAL0484	2489	167	BCAL0484	glutamyl-tRNA amidotransferase subunit A	Bcen2424_3108	J
BCAL0485	264	291	BCAL0485	glutamyl-tRNA amidotransferase subunit B	No homolog	J
BCAL0745	2622	465	BCAL0745	SpoU rRNA methylase family protein	Bcen2424_2851	J
BCAL0799	385	214	BCAL0799	ribosomal L25p family protein	Bcen2424_2803	J
BCAL0867	2801	366	BCAL0867	YjgF family protein	No homolog	J
BCAL1099	2612	126	BCAL1099	putative release factor	Bcen2424_1217	J
BCAL1448	2832	809	BCAL1448	putative valyl-tRNA synthetase	Bcen2424_1441	J
IG1_1598102	2599	162	BCAL1448	putative valyl-tRNA synthetase	Bcen2424_1441	J
BCAL1509	375	19	BCAL1509	tRNA pseudouridine synthase B	No homolog	J
BCAL1865	2033	373	BCAL1865	ribosomal large subunit pseudouridine synthase D	Bcen2424_1793	J
BCAL1973	1834	134	BCAL1973	endoribonuclease L-PSP family protein	No homolog	J
BCAL2059	3205	895	BCAL2059	putative 2'-5' RNA ligase	No homolog	J
BCAL2076	2696	1	BCAL2076	putative RNA methylase protein	No homolog	J
BCAL2104	3619	392	BCAL2104	putative DNA methylase	Bcen2424_2033	J
BCAL2739	3932	426	BCAL2739	elongation factor G	Bcen2424_2528	J
BCAL2926	2369	108	BCAL2926	tRNA(guanine-N(1)-)-methyltransferase	Bcen2424_1071	J
BCAL3257	486	396	BCAL3257	putative tRNA delta(2)-isopentenylpyrophosphate transferase	No homolog	J
BCAL3343	6117	143	BCAL3343	D-tyrosyl-tRNA	Bcen2424_0684	J
IG1_3766524	48	129	BCAL3442	50S ribosomal protein L21	Bcen2424_0581	J
BCAM0265	2023	117	BCAM0265	putative amidase	No homolog	J
BCAM1828	2464	339	BCAM1828	putative amidase	Bcen2424_4689	J
BCAM1839	9006	125	BCAM1839	putative endoribonuclease	No homolog	J
BCAM2074	3515	123	BCAM2074	putative acetyltransferase	Bcen2424_4881	J
BCAM2131	3374	219	BCAM2131	2-aminomuconate deaminase	No homolog	J
BCAM2448	4062	248	BCAM2448	putative GNAT family N-acetyltransferase	Bcen2424_5251	J
BCAM2782	2024	205	BCAM2782	putative acetyltransferase protein	No homolog	J
BCAS0245	3746	122	BCAS0245	30S ribosomal protein S21 3	No homolog	J
BCAS0468	7842	571	BCAS0468	putative acetyltransferase-GNAT family	Bcen2424_6553	J
				Transcription (K)
BCAL0053	5877	194	BCAL0053	PadR family regulatory protein*	Bcen2424_0122	K
BCAL0221	2093	45	BCAL0221	transcription antitermination protein NusG	No homolog	K	*
BCAL0226	2046	295	BCAL0226	DNA-directed RNA polymerase beta chain	Bcen2424_0340	K
BCAL0260	218	334	BCAL0260	DNA-directed RNA polymerase alpha chain	Bcen2424_0374	K
BCAL0562	3972	464	BCAL0562	negative regulator of flagellin synthesis (anti-sigma-28 factor)	Bcen2424_3027	K
BCAL0625	235	93	BCAL0625	LysR family regulatory protein	Bcen2424_2967	K
BCAL0663	2196	337	BCAL0663	LysR family regulatory protein	No homolog	K
BCAL0772	3411	116	BCAL0772	AraC family regulatory protein	No homolog	K
BCAL0776	3904	775	BCAL0776	LysR family regulatory protein	No homolog	K
BCAL1044	2322	21	BCAL1044	GntR family regulatory protein	Bcen2424_1164	K
BCAL1146	3989	342	BCAL1146	AraC family regulatory protein	No homolog	K
BCAL1150	2247	894	BCAL1150	AraC family regulatory protein	No homolog	K
BCAL1162	4009	124	BCAL1162	TetR family regulatory protein	No homolog	K
BCAL1180	749	684	BCAL1180	LysR family regulatory protein	No homolog	K
BCAL1182	2288	517	BCAL1182	TetR family regulatory protein	No homolog	K
BCAL1217	3038	413	BCAL1217	LysR family regulatory protein	No homolog	K
BCAL1343	2143	168	BCAL1343	LysR family regulatory protein	No homolog	K
BCAL1477	2195	618	BCAL1477	LysR family regulatory protein	Bcen2424_1470	K
BCAL1503	2257	222	BCAL1503	putative transcriptional regulator protein	Bcen2424_1496	K
BCAL1595	2945	574	BCAL1595	putative DNA-binding phage protein	No homolog	K
BCAL1656	3858	489	BCAL1656	aliphatic sulfonate utilization regulatory protein SsuR	No homolog	K
BCAL2036	2018	791	BCAL2036	LysR family regulatory protein	No homolog	K
BCAL2309	2541	524	BCAL2309	putative copper-related MerR family regulatory protein	No homolog	K
BCAL2488	1269	441	BCAL2488	LysR family regulatory protein	No homolog	K
BCAL2490	9075	867	BCAL2490	LysR family regulatory protein	No homolog	K
BCAL2518	1371	624	BCAL2518	putative DNA-binding protein	No homolog	K
BCAL2523	8583	317	BCAL2523	LysR family regulatory protein	No homolog	K
BCAL2524	7729	762	BCAL2524	AraC family regulatory protein	No homolog	K
BCAL2527	4057	546	BCAL2526a	MerR family regulatory protein	No homolog	K
BCAL2529	6033	274	BCAL2529	LysR family regulatory protein	No homolog	K
IG1_2797564	6309	834	BCAL2529	LysR family regulatory protein	No homolog	K
BCAL2537	3566	203	BCAL2537	LysR family regulatory protein	No homolog	K
BCAL2540	1483	562	BCAL2540	LysR family regulatory protein	No homolog	K
BCAL2544	1541	7.55e-22	BCAL2544	TetR family regulatory protein	No homolog	K
BCAL2559	3373	255	BCAL2559	putative transcriptional regulator	No homolog	K
BCAL2561	2433	242	BCAL2561	LysR family regulatory protein	No homolog	K
BCAL2577	105	184	BCAL2577	DJ-1/PfpI family protein	No homolog	K
BCAL2579	7737	276	BCAL2579	LysR family regulatory protein	No homolog	K
BCAL2586	837	905	BCAL2586	AraC family regulatory protein	No homolog	K
BCAL2686	3346	361	BCAL2686	cys regulon transcriptional activator CysB	Bcen2424_2476	K
BCAL2688	2844	293	BCAL2688	LysR family regulatory protein	No homolog	K
BCAL3009	2395	126	BCAL3009	transcription elongation factor	Bcen2424_1002	K
BCAL3055	3374	809	BCAL3055	probable N utilization substance protein B	Bcen2424_0955	K
BCAL3076A	1029	364	BCAL3076A	putative DNA-binding protein	No homolog	K
BCAL3088	2147	798	BCAL3088	LysR family regulatory protein	No homolog	K
BCAL3151	4331	139	BCAL3151	hypothetical protein	Bcen2424_0855	K
BCAL3152	2108	128	BCAL3152	putative RNA polymerase sigma factor	Bcen2424_0854	K
BCAL3213	4366	119	BCAL3213	AraC family regulatory protein	Bcen2424_0789	K
BCAL3275	2061	681	BCAL3275	putative heat-inducible transcription repressor	No homolog	K
BCAL3320	1249	25	BCAL3320	ArsR family regulatory protein	No homolog	K
BCAL3479	2987	171	BCAL3479	putative transmembrane regulator	No homolog	K
BCAM0001	8136	135	BCAM0001	putative sigma factor	Bcen2424_5690	K
BCAM0004	2968	215	BCAM0004	putative partitioning protein ParB	Bcen2424_5694	K
BCAM0014	2803	152	BCAM0014	TetR family regulatory protein	No homolog	K
BCAM0040	3385	116	BCAM0040	AraC family regulatory protein	No homolog	K
BCAM0076	2348	252	BCAM0076	TetR family regulatory protein	Bcen2424_5773	K
BCAM0085	2311	502	BCAM0085	TetR family regulatory protein	No homolog	K
BCAM0156	4509	222	BCAM0156	transcriptional regulator KdgR	No homolog	K
BCAM0161	4515	762	BCAM0161	AraC family regulatory protein	No homolog	K
BCAM0176	9478	158	BCAM0176	AnsC family regulatory protein	No homolog	K
BCAM0233	201	595	BCAM0233	ArsR family regulatory protein	No homolog	K
BCAM0240	1396	184	BCAM0240	N-acylhomoserine lactone dependent regulatory protein	No homolog	K
BCAM0256	2311	134	BCAM0256	epidemic strain marker regulator	No homolog	K
BCAM0259	1096	485	BCAM0259	putative repressor protein	No homolog	K
BCAM0342	3266	151	BCAM0342	LysR family regulatory protein	No homolog	K
BCAM0412	4818	388	BCAM0412	DeoR family regulatory protein	No homolog	K
BCAM0464	3404	594	BCAM0464	LysR family regulatory protein	No homolog	K
BCAM0489	2082	132	BCAM0489	MerR family regulatory protein	No homolog	K
BCAM0605	252	589	BCAM0605	AnsC family regulatory protein	Bcen2424_3578	K
BCAM0615	3182	463	BCAM0615	TetR family regulatory protein*	No homolog	K
BCAM0764	2928	161	BCAM0764	LacI family regulatory protein	No homolog	K	*
BCAM0780	1191	167	BCAM0780	putative helicase	No homolog	K
BCAM0809	6212	13	BCAM0809	AraC family regulatory protein	No homolog	K
BCAM0868	5998	542	BCAM0868	AraC family regulatory protein	Bcen2424_3835	K
BCAM1177	3461	145	BCAM1177	IclR family regulatory protein	No homolog	K
BCAM1189	3621	418	BCAM1189	LysR family regulatory protein	Bcen2424_4063	K
IG2_1311396	2228	359	BCAM1201	LysR family regulatory protein	Bcen2424_4075	K
BCAM1254	2038	649	BCAM1254	MarR family regulatory protein	Bcen2424_4128	K
BCAM1276	2231	684	BCAM1276	ArsR family regulatory protein	No homolog	K
BCAM1280	2081	163	BCAM1280	putative GntR-family transcriptional regulator/aminotransferase	No homolog	K
BCAM1415	9545	116	BCAM1415	AraC family regulatory protein	Bcen2424_4280	K
BCAM1453	2667	163	BCAM1453	LysR family regulatory protein	Bcen2424_4325	K
BCAM1546	1468	18	BCAM1546	hypothetical protein	No homolog	K
BCAM1650	4388	564	BCAM1650	LysR family regulatory protein	No homolog	K
BCAM1681	2342	113	BCAM1681	LysR family regulatory protein*	No homolog	K
BCAM1750	3087	126	BCAM1750	MarR family regulatory protein	No homolog	K	*
BCAM1768	3357	121	BCAM1768	hypothetical protein	No homolog	K
BCAM1796	5182	55	BCAM1796	LysR family regulatory protein	No homolog	K
BCAM1810	1424	907	BCAM1810	putative cold shock protein	Bcen2424_5888	K
BCAM1879	8269	393	BCAM1879	hypothetical protein	No homolog	K
BCAM1992	2038	287	BCAM1992	LysR family regulatory protein	No homolog	K
BCAM2105	2241	75	BCAM2105	MerR family regulatory protein	No homolog	K
BCAM2117	2952	928	BCAM2117	LysR family regulatory protein	No homolog	K
BCAM2118	5971	273	BCAM2118	LysR family regulatory protein	No homolog	K
BCAM2137	884	846	BCAM2137	LysR family regulatory protein	No homolog	K
BCAM2231	2266	656	BCAM2231	transcriptional regulator PchR	No homolog	K
BCAM2265	2634	132	BCAM2265	LysR family regulatory protein	No homolog	K
BCAM2332	2942	144	BCAM2332	LysR family regulatory protein	No homolog	K
BCAM2393	2039	914	BCAM2393	AraC family regulatory protein	No homolog	K
BCAM2548	9864	222	BCAM2548	TetR family regulatory protein	No homolog	K
BCAM2575	3124	231	BCAM2575	LysR family regulatory protein	No homolog	K
BCAM2592	1605	683	BCAM2592	IclR family regulatory protein	No homolog	K
BCAM2816	3008	91	BCAM2816	GntR family regulatory protein	No homolog	K
BCAS0005	218	108	BCAS0005	AraC family regulatory protein	No homolog	K
BCAS0036	2927	155	BCAS0036	LysR family regulatory protein	No homolog	K
BCAS0067	1749	606	BCAS0067	AraC family regulatory protein	No homolog	K
BCAS0107	2458	387	BCAS0107	LysR family regulatory protein	No homolog	K
BCAS0123	1537	565	BCAS0123	putative transcriptional regulator	No homolog	K
BCAS0169	2809	632	BCAS0169	LysR family regulatory protein	No homolog	K
BCAS0225	1531	165	BCAS0225	LysR family regulatory protein	Bcen2424_5999	K
BCAS0252	6405	208	BCAS0252	DJ-1/PfpI family protein	Bcen2424_5950	K
BCAS0258	4707	326	BCAS0258	GntR family regulatory protein	No homolog	K
BCAS0283	2413	1.98e-16	BCAS0283	LysR family regulatory protein	No homolog	K
BCAS0373	3012	184	BCAS0373	LacI family regulatory protein	Bcen2424_6695	K
BCAS0376	4128	908	BCAS0376	GntR family regulatory protein	No homolog	K
BCAS0467	2614	166	BCAS0467	DeoR family regulatory protein	No homolog	K
BCAS0503	4539	508	BCAS0503	LysR family regulatory protein	No homolog	K
BCAS0543	4936	69	BCAS0543	putative phage transcriptional regulator	No homolog	K
BCAS0688	276	11	BCAS0688	TetR family regulatory protein	No homolog	K
BCAS0697	7604	357	BCAS0697	LysR family regulatory protein	No homolog	K
BCAS0710	2924	33	BCAS0710	LysR family regulatory protein	No homolog	K
BCAS0715	9667	23	BCAS0715	LysR family regulatory protein	No homolog	K
BCAS0717	2193	936	BCAS0717	hypothetical protein	No homolog	K
pBCA035	2781	462	pBCA035	GntR family regulatory protein	No homolog	K
				Replication, recombination, and repair (L)
BCAL0165	3581	608	BCAL0165	putative plasmid replication-associated protein	No homolog	L
BCAL0178	1141	206	BCAL0178	putative DNA methyltransferase	No homolog	L
BCAL0462	2446	749	BCAL0462	putative DNA topoisomerase III	Bcen2424_3130	L
BCAL0828	245	442	BCAL0828	putative G/U mismatch-specific DNA glycosylase	Bcen2424_2776	L
BCAL0953	2413	729	BCAL0953	putative recombinase A	No homolog	L
BCAL1118	3515	477	BCAL1118	putative integrase	No homolog	L
BCAL1204	6125	216	BCAL1204	putative helicase	No homolog	L
BCAL1315	2158	634	BCAL1315	hypothetical protein	No homolog	L
BCAL1585	6678	84	BCAL1585	histone-like DNA-binding phage protein	No homolog	L
BCAL1755	2603	283	BCAL1755	hypothetical protein	No homolog	L
BCAL1891	2261	119	BCAL1891	hypothetical protein	No homolog	L
BCAL2077	2275	187	BCAL2077	ribonuclease HII	No homolog	L
BCAL2096	2347	311	BCAL2096	DNA ligase	Bcen2424_2024	L
BCAL2114	4805	147	BCAL2114	uracil DNA glycosylase superfamily protein	Bcen2424_2043	L
BCAL2252	2611	4	BCAL2252	putative DNA photolyase	No homolog	L
IG1_2495977	4895	11	BCAL2252	putative DNA photolyase	No homolog	L
BCAL2563	3855	192	BCAL2563	putative IstB-like insertion sequence protein	No homolog	L
BCAL2564	2553	171	BCAL2564	putative transposase for insertion sequence IS408	No homolog	L
BCAL2758	2125	36	BCAL2758	putative exodeoxyribonuclease VII large subunit	Bcen2424_2544	L
BCAL2943	2001	17	BCAL2943	hypothetical protein*	Bcen2424_1054	L
BCAL2961	2472	197	BCAL2961	putative integrase	No homolog	L	*
BCAL3141	25	259	BCAL3141	hypothetical protein	Bcen2424_0865	L
BCAL3252	7308	452	BCAL3252	putative transposase	No homolog	L
BCAL3254	4558	695	BCAL3254	putative transposase	No homolog	L
BCAM0007	3074	539	BCAM0007	putative phage integrase	Bcen2424_5698	L
BCAM0771	7548	928	BCAM0771	putative transposase	No homolog	L
BCAM1024	6496	888	BCAM1024	putative phage integrase	No homolog	L
IG2_1380867	2178	363	BCAM1258	putative DNA-binding protein	No homolog	L
BCAS0551	1473	255	BCAS0551	HU DNA-binding protein	No homolog	L
BCAS0652	7164	878	BCAS0652	putative transposase	No homolog	L
BCAS0660	3417	172	BCAS0660	putative transposase	No homolog	L
pBCA057	1413	731	pBCA057	putative conjugative transfer protein	No homolog	L
pBCA090	7946	404	pBCA090	putative integrase	No homolog	L
				Defense mechanisms (V)
BCAL0418	6584	957	BCAL0418	type I restriction enzyme specificity protein	No homolog	V
BCAL0420	5589	157	BCAL0420	type I restriction component of type I restriction-modification system	No homolog	V
BCAL1176	6625	395	BCAL1176	putative fusaric acid resistance transport protein*	No homolog	V
BCAL1675	4609	202	BCAL1675	multidrug efflux system transporter protein AmrB	Bcen2424_1623	V	*
BCAL2408	1128	531	BCAL2408	lipid A export ATP-binding/permease protein MsbA	No homolog	V
BCAL3091	2028	204	BCAL3091	putative undecaprenol kinase	No homolog	V
BCAM1421	1656	175	BCAM1421	RND family efflux system transporter protein	No homolog	V
BCAM1520	5417	422	BCAM1520	putative restriction endonuclease	No homolog	V
BCAM1779	3902	302	BCAM1779	putative beta-lactamase, class A*	Bcen2424_4599	V
BCAM2140	3997	465	BCAM2140	transporter system transport protein*	No homolog	V	*
BCAM2141	5551	354	BCAM2141	ABC transporter ATP-binding membrane protein	No homolog	V	*
BCAM2634a	2277	33	BCAM2634a	putative chloramphenicol resistance-related protein	No homolog	V
BCAS0081	202	222	BCAS0081	ABC transporter ATP-binding membrane protein	Bcen2424_6140	V
BCAS0203	5964	532	BCAS0203	ABC transporter protein	Bcen2424_6021	V
BCAS0204	8933	692	BCAS0204	ABC transporter ATP-binding protein*	Bcen2424_6020	V
BCAS0716	813	175	BCAS0716	putative restriction endonuclease	No homolog	V	*
				Signal transduction mechanisms (T)
BCAL0128	3744	26	BCAL0128	chemotaxis two-component response regulator CheY	Bcen2424_0255	T
BCAL0135	2175	26	BCAL0135	chemotaxis protein CheY	Bcen2424_0262	T
BCAL0376	222	304	BCAL0376	two-component regulatory system, response regulator protein	Bcen2424_0512	T
BCAL0534	3371	132	BCAL0534	two-component regulatory system, response regulator protein	Bcen2424_3055	T
BCAL0535	2156	232	BCAL0535	sensor kinase protein	Bcen2424_3054	T
BCAL1381	3507	31	BCAL1381	LuxR superfamily regulatory protein	No homolog	T
BCAL1635	4866	403	BCAL1635	putative cyclic-di-GMP signaling protein	No homolog	T
BCAL1684	2015	122	BCAL1684	two-component regulatory system, response regulator protein	No homolog	T
BCAL2200	2818	136	BCAL2200	low molecular weight phosphotyrosine protein phosphatase	Bcen2424_2128	T
BCAM0050	5776	618	BCAM0050	universal stress-related protein	Bcen2424_5738	T
BCAM0110	2797	789	BCAM0110	two-component regulatory system, sensor kinase protein	No homolog	T
BCAM0221	9238	898	BCAM0221	two-component regulatory system, response regulator protein	No homolog	T
BCAM0227	7369	442	BCAM0227	hybrid two-component system kinase-response regulator protein	No homolog	T
BCAM0234	2192	286	BCAM0234	putative arsenate reductase	No homolog	T
BCAM0239a	2232	116	BCAM0239a	N-acylhomoserine lactone synthase	No homolog	T
BCAM0287	3169	113	BCAM0287	CRP family regulatory protein	No homolog	T
BCAM0288	6237	247	BCAM0288	two-component regulatory system, response regulator protein	No homolog	T
BCAM0289	7447	17	BCAM0289	two-component regulatory system, sensor kinase protein	No homolog	T
BCAM0628	2854	869	BCAM0628	putative low molecular weight phosphotyrosine protein phosphatase*	No homolog	T
BCAM0820	2053	455	BCAM0820	hybrid two-component system kinase-response regulator protein	Bcen2424_3785	T	*
BCAM0884	1387	601	BCAM0884	two-component regulatory system, sensor kinase protein	No homolog	T
BCAM1310	3742	193	BCAM1310	putative transcription antitermination regulator*	No homolog	T
BCAM1417	9065	383	BCAM1417	two-component regulatory system, sensor kinase protein	No homolog	T	*
BCAM1418	4135	909	BCAM1418	two-component regulatory system, response regulator protein	Bcen2424_4290	T
BCAM1500	4046	127	BCAM1500	putative universal stress protein	No homolog	T
BCAM1545	5846	185	BCAM1545	LuxR superfamily regulatory protein	No homolog	T
BCAM1802	2319	824	BCAM1802	putative regulatory protein	Bcen2424_4663	T
BCAM1934	4015	594	BCAM1934	LuxR superfamily regulatory protein*	No homolog	T
BCAM2418	5447	854	BCAM2418	putative haemagglutinin-related autotransporter protein*	No homolog	T	*
BCAM2426	4744	419	BCAM2426	putative diguanylate phosphodiesterase	Bcen2424_5231	T	*
BCAM2756	2106	302	BCAM2756	two-component regulatory system, response regulator protein	No homolog	T
BCAM2757	6213	673	BCAM2757	two-component regulatory system, sensor kinase protein*	No homolog	T
BCAM2836	2723	884	BCAM2836	putative diguanylate cyclase	No homolog	T	*
BCAS0070	4276	132	BCAS0070	two-component regulatory system, response regulator protein	No homolog	T
BCAS0234	2508	71	BCAS0234	hybrid two-component system kinase-response regulator protein*	Bcen2424_5987	T
BCAS0235	4214	228	BCAS0235	two-component regulatory system, response regulator protein	No homolog	T	*
BCAS0707	4982	8.81e-17	BCAS0707	two-component regulatory system, response regulator protein	No homolog	T
BCAS0708	1185	527	BCAS0708	two-component regulatory system, sensor kinase protein	No homolog	T
BCAS0709	1832	18	BCAS0709	two-component regulatory system, response regulator protein	No homolog	T
pBCA055	7567	698	pBCA055	hypothetical protein	No homolog	T
				Cell wall/membrane/envelope biogenesis (M)
BCAL0025	2007	151	BCAL0025	methyltransferase GidB	No homolog	M
BCAL0067	3068	185	BCAL0067	hypothetical protein	No homolog	M
BCAL0110	1694	466	BCAL0110	putative aminotransferase	No homolog	M
BCAL0479	2566	946	BCAL0479	penicillin-binding protein	No homolog	M
BCAL0508	2383	972	BCAL0508	putative lipid A biosynthesis acyltransferase	Bcen2424_3082	M
BCAL0894	2884	221	BCAL0894	hypothetical protein*	No homolog	M
BCAL1050	2942	18	BCAL1050	putative glycosyltransferase	Bcen2424_1170	M	*
BCAL1147	3119	513	BCAL1147	glycosyltransferase	No homolog	M
BCAL1149	2795	42	BCAL1149	hypothetical protein	No homolog	M
BCAL1178	2801	638	BCAL1178	putative fusaric acid resistance outer membrane efflux protein*	No homolog	M
BCAL1258	2226	971	BCAL1258	putative exported transglycosylase protein*	No homolog	M	*
BCAL1368	3551	434	BCAL1368	putative porin*	Bcen2424_1357	M	*
BCAL1395	2834	351	BCAL1395	putative cellulose synthase catalytic subunit (UDP-forming)	Bcen2424_1385	M	*
BCAL1512	4342	837	BCAL1512	outer membrane efflux protein*	Bcen2424_1505	M
BCAL1671	3166	259	BCAL1671	metallo peptidase, subfamily M23B	No homolog	M	*
BCAL1674	2609	349	BCAL1674	multidrug efflux system AmrA protein*	No homolog	M
BCAL1676	3483	153	BCAL1676	multidrug efflux system outer membrane protein*	Bcen2424_1624	M	*
BCAL2078	4038	11	BCAL2078	putative lipid-A-disaccharide synthase	Bcen2424_2006	M	*
BCAL2082	2179	377	BCAL2082	chaperone protein Skp precursor*	Bcen2424_2010	M
BCAL2083	3562	593	BCAL2083	Outer membrane protein assembly factor YaeT*	Bcen2424_2011	M	*
BCAL2166	2004	441	BCAL2166	putative lipoprotein*	Bcen2424_2094	M	*
BCAL2370	5973	364	BCAL2370	hypothetical protein*	No homolog	M	*
BCAL2402	309	484	BCAL2402	putative LPS biosynthesis-related protein	No homolog	M	*
BCAL2403	1806	281	BCAL2403	putative LPS core biosynthesis protein	No homolog	M
BCAL2404	8343	338	BCAL2404	putative glycosyltransferase	No homolog	M
BCAL2405	1636	119	BCAL2405	hypothetical protein	No homolog	M
BCAL2406	6167	451	BCAL2406	putative glycosyltransferase	No homolog	M
BCAL2407	2181	173	BCAL2407	putative glycosyltransferase	No homolog	M
BCAL2482	2238	669	BCAL2482	putative outer membrane protein*	No homolog	M
BCAL2944	2846	262	BCAL2944	ADP-l-glycero-D-manno-heptose-6-epimerase	Bcen2424_1053	M	*
BCAL2946	2858	147	BCAL2946	putative UDP-glucose dehydrogenase	Bcen2424_1051	M
BCAL3073	2382	883	BCAL3073	hypothetical protein	Bcen2424_0933	M
BCAL3110	2567	842	BCAL3110	putative 3-deoxy-D-manno-octulosonic acid transferase	No homolog	M
BCAL3116	2922	11	BCAL3116	glycosyltransferase	No homolog	M
BCAL3119	3106	536	BCAL3119	nucleotide sugar epimerase/dehydratase*	No homolog	M
BCAL3120	2206	128	BCAL3120	UDP-N-acetylglucosamine-1-P transferase	No homolog	M	*
BCAL3121	208	285	BCAL3121	putative nucleotide sugar epimerase/dehydratase	No homolog	M
BCAL3123	1333	633	BCAL3123	acetyltransferase	No homolog	M
BCAL3124	908	492	BCAL3124	glycosyltransferase	No homolog	M
BCAL3128	6542	978	BCAL3128	glycosyltransferase	No homolog	M
BCAL3129	2386	235	BCAL3129	nucleotide sugar aminotransferase	No homolog	M
BCAL3132	1761	341	BCAL3132	dTDP-4-keto-L-rhamnose reductase	No homolog	M
BCAL3133	8599	101	BCAL3133	dTDP-4-keto-6-deoxy-D-glucose 3,5-epimerase	Bcen2424_0873	M
BCAL3134	2955	154	BCAL3134	glucose-1-phosphate thymidylyltransferase	Bcen2424_0872	M
BCAL3149	5983	362	BCAL3149	hypothetical protein	No homolog	M
BCAL3219	3322	549	BCAL3219	UDP-3-O-[3-hydroxymyristoyl] N-acetylglucosamine deacetylase	No homolog	M
BCAL3221	2095	87	BCAL3221	putative capsular polysaccharide biosynthesis sulfatase membrane protein	No homolog	M
BCAL3239	2274	161	BCAL3239	glucosyltransferase	No homolog	M
BCAL3242	2392	261	BCAL3242	putative capsule polysaccharide export protein, ABC transporter membrane protein*	No homolog	M
BCAL3243	2721	225	BCAL3243	putative capsular polysaccharide biosynthesis/export protein*	No homolog	M	*
BCAL3244	1042	884	BCAL3244	glycosyltransferase	No homolog	M	*
BCAL3245	3521	333	BCAL3245	capsule polysaccharide export protein	No homolog	M
BCAL3246	1016	147	BCAL3246	putative GDP-mannose pyrophosphorylase	No homolog	M
BCAL3247	3452	691	BCAL3247	mechanosensitive ion channel protein	Bcen2424_0768	M
BCAL3460	22	457	BCAL3460	D-alanine--D-alanine ligase B	Bcen2424_0561	M
BCAM0071	125	359	BCAM0071	puatative mandelate racemase/muconate lactonizing enzyme	No homolog	M
BCAM0169	2851	131	BCAM0169	NmrA-like family protein	No homolog	M
BCAM0407	4046	312	BCAM0407	putative porin*	No homolog	M
BCAM0854	2759	148	BCAM0854	bifunctional exopolysaccharide biosynthesis protein (phosphomannose isomerase and GDP-D-mannose pyrophosphorylase)	Bcen2424_3819	M	*
BCAM0855	2301	794	BCAM0855	UDP-glucose dehydrogenase	Bcen2424_3821	M
BCAM0859	2313	106	BCAM0859	tyrosine-protein kinase	Bcen2424_3824	M
BCAM0861	2068	456	BCAM0861	putative glycosyltransferase	Bcen2424_3826	M
BCAM1335	3345	263	BCAM1335	glycosyltransferase	No homolog	M
BCAM1337	2264	146	BCAM1337	glycosyltransferase	No homolog	M
BCAM1398	4545	494	BCAM1398	putative porin*	No homolog	M
BCAM1419	1241	521	BCAM1419	efflux system outer membrane protein*	Bcen2424_4291	M	*
BCAM1420	3617	388	BCAM1420	efflux system transport protein	No homolog	M	*
BCAM1472	474	76	BCAM1472	putative glycosyltransferase	No homolog	M
BCAM1514	3087	473	BCAM1514	putative outer membrane protein*	No homolog	M
BCAM1543	4457	665	BCAM1543	putative glycosyltransferase*	No homolog	M	*
BCAM1576	2912	138	BCAM1576	phosphoesterase family protein*	Bcen2424_4444	M	*
BCAM1795	3997	332	BCAM1795	NAD-dependent epimerase/dehydratase	No homolog	M	*
BCAM2112	5051	815	BCAM2112	NAD dependent epimerase/dehydratase family protein	No homolog	M
BCAM2142	7772	492	BCAM2142	transport system outer membrane protein*	No homolog	M
BCAM2253	2901	522	BCAM2253	RHS-family protein	No homolog	M	*
BCAS0105	6436	634	BCAS0105	hypothetical protein*	No homolog	M
BCAS0121	2757	109	BCAS0121	putative porin protein*	No homolog	M	*
BCAS0220	2071	499	BCAS0220	putative permease*	No homolog	M	*
BCAS0663	3576	394	BCAS0663	RHS-family protein	No homolog	M	*
BCAS0692	2648	86	BCAS0692	putative LrgB family membrane protein	No homolog	M
BCAS0704	2573	248	BCAS0704	putative short-chain dehydrogenase/oxidoreductase	No homolog	M
pBCA049	2414	635	pBCA049	putative transglycosylase protein*	No homolog	M
pBCA086	933	163	pBCA086	putative UDP-N-acetylenolpyruvoylglucosamine reductase	No homolog	M	*
				Cell motility (N)
BCAL0113	2143	212	BCAL0113	B-type flagellar hook-associated protein 2 (HAP2)	Bcen2424_0240	N
BCAL0114	1739	289	BCAL0114	flagellin (type II)	No homolog	N
BCAL0126	3428	175	BCAL0126	chemotaxis protein MotA	Bcen2424_0253	N
BCAL0127	4436	595	BCAL0127	chemotaxis protein MotB	Bcen2424_0254	N
BCAL0129	5292	116	BCAL0129	chemotaxis two-component sensor kinase CheA	Bcen2424_0256	N
BCAL0131	4795	623	BCAL0131	methyl-accepting chemotaxis protein	No homolog	N
BCAL0132	423	195	BCAL0132	chemotaxis protein methyltransferase	No homolog	N
BCAL0140	5256	22	BCAL0140	flagellar biosynthetic protein FlhB	Bcen2424_0267	N
BCAL0521	4148	127	BCAL0521	flagellar FliJ protein	Bcen2424_3068	N
BCAL0522	4208	117	BCAL0522	flagellum-specific ATP synthase FliI*	Bcen2424_3067	N
BCAL0523	4101	334	BCAL0523	flagellar assembly protein FliH	Bcen2424_3066	N	*
BCAL0524	5423	55	BCAL0524	flagellar motor switch protein FliG	Bcen2424_3065	N
BCAL0525	2824	33	BCAL0525	flagellar M-ring protein FliF	Bcen2424_3064	N
BCAL0526	5222	474	BCAL0526	flagellar hook-basal body complex protein FliE*	Bcen2424_3063	N
BCAL0571	3853	303	BCAL0571	flagellar P-ring protein precursor (basal body P-ring protein)*	Bcen2424_3018	N	*
BCAL2636	1675	687	BCAL2636	putative fimbriae chaperone*	No homolog	N	*
BCAL2637	2631	185	BCAL2637	putative fimbriae usher protein*	No homolog	N	*
BCAL3505	7783	298	BCAL3505	flagellar motor switch protein FliN*	Bcen2424_0039	N	*
BCAL3506	3038	579	BCAL3506	flagellar motor switch protein FliM	Bcen2424_0040	N	*
BCAL3507	2287	146	BCAL3507	flagellar FliL protein*	No homolog	N
BCAL3525	2823	461	BCAL3525	type II secretion system protein F	Bcen2424_0060	N	*
BCAM0821	4206	672	BCAM0821	putative methyl-accepting chemotaxis protein	No homolog	N
BCAM0987	4637	183	BCAM0987	flagellar hook protein 2 FlgE2	Bcen2424_3954	N
BCAM1503	3805	162	BCAM1503	putative methyl-accepting chemotaxis protein*	Bcen2424_4375	N
BCAM1804	3531	259	BCAM1804	methyl-accepting chemotaxis protein*	Bcen2424_4665	N	*
BCAM2760	2396	458	BCAM2760	putative outer membrane usher*	No homolog	N	*
BCAS0104	2953	57	BCAS0104	A-type flagellar hook-associated protein 2 (HAP2)*	No homolog	N	*
BCAS0631	444	135	BCAS0631	putative CheB family methylesterase	No homolog	N	*
BCAS0632	7538	124	BCAS0632	hybrid two-component system kinase-response regulator protein	No homolog	N
				Intracellular trafficking, secretion, and vesicular transport (U)
BCAL0173	2483	904	BCAL0173	putative plasmid conjugal transfer protein*	No homolog	U
BCAL0905	3456	11	BCAL0905	hypothetical protein	No homolog	U	*
BCAL1522	8144	126	BCAL1522	putative exported heme utilisation related protein*	Bcen2424_1514	U
BCAL1526	1783	374	BCAL1526	putative flp type pilus assembly protein	No homolog	U	*
BCAL2345	2187	128	BCAL2345	protein-export membrane protein SecG	Bcen2424_2250	U
BCAL2475	9182	216	BCAL2475	hypothetical protein*	No homolog	U
BCAL3435	4539	195	BCAL3435	MarC family integral membrane protein	Bcen2424_0588	U	*
BCAS0547	4255	797	BCAS0547	putative DNA-binding phage protein	No homolog	U
pBCA020	4378	333	pBCA020	putative TraG conjugative transfer protein	No homolog	U
pBCA041	3353	902	pBCA041	putative TraC conjugative transfer protein	No homolog	U
pBCA059	169	407	pBCA059	putative TraD conjugative transfer protein	No homolog	U
				Posttranslational modification, protein turnover, chaperones (O)
BCAL0111	1109	104	BCAL0111	putative TPR repeat protein	No homolog	O
BCAL0268	2772	722	BCAL0268	putative cytochrome c biogenesis protein	Bcen2424_0382	O
BCAL0347	2019	235	BCAL0347	putative type VI secretion system protein TssH	Bcen2424_0473	O
BCAL0540	2131	944	BCAL0540	putative ATPase	Bcen2424_3049	O
BCAL0557	2687	101	BCAL0557	putative glutathione S-transferase	Bcen2424_3032	O
BCAL1250	2357	424	BCAL1250	putative glutathione S-transferase	No homolog	O
BCAL1653	318	265	BCAL1653	sulfate transport system permease protein	Bcen2424_1602	O
BCAL2013	2354	12	BCAL2013	AhpC/TSA family protein	Bcen2424_1940	O
BCAL2162	4326	62	BCAL2162	putative FkbP-type peptidyl-prolyl cis-trans isomerase	Bcen2424_2090	O
BCAL2321	1105	356	BCAL2321	putative glutathione S-transferase	Bcen2424_2226	O
BCAL2323	2138	819	BCAL2323	putative glutathione S-transferase	Bcen2424_2228	O
BCAL2416	2855	403	BCAL2416	putative lipoprotein*	Bcen2424_2320	O
BCAL2539	3487	572	BCAL2539	putative glutathione-S-transferase	No homolog	O	*
BCAL3269	3619	148	BCAL3269	putative DnaJ chaperone protein	Bcen2424_0753	O
BCAL3418	2109	106	BCAL3418	putative thioredoxin protein*	No homolog	O
BCAM0278	4511	61	BCAM0278	putative heat shock protein	No homolog	O	*
BCAM0524	2475	294	BCAM0524	AAA family ATPase protein*	No homolog	O
BCAM1021	288	143	BCAM1021	protein FdhE homologue	Bcen2424_3987	O	*
BCAM1744	4481	116	BCAM1744	serine peptidase, family S9*	No homolog	O
BCAM2753	2556	268	BCAM2753	putative organic hydroperoxide resistance protein	No homolog	O	*
pBCA025	4464	302	pBCA025	putative TraF conjugative transfer protein*	No homolog	O
pBCA043	29	202	pBCA043	thiol:disulfide interchange protein DsbC precursor*	No homolog	O	*
				Energy production and conversion (C)
BCAL0029	4549	368	BCAL0029	putative ATP synthase protein I AtpI	Bcen2424_0099	C
BCAL0034	2553	531	BCAL0034	ATP synthase alpha chain	Bcen2424_0104	C
BCAL0037	2854	3	BCAL0037	ATP synthase epsilon chain	Bcen2424_0107	C
BCAL0052	2239	142	BCAL0052	putative oxidoreductase	Bcen2424_0121	C
BCAL0164	2751	197	BCAL0164	putative cytochrome c-551 precursor*	Bcen2424_0293	C
BCAL0408	2762	123	BCAL0408	putative phenylacetic acid degradation oxidoreductase	Bcen2424_0543	C	*
BCAL0586	206	104	BCAL0586	glutathione reductase	Bcen2424_3006	C
BCAL0743	3177	155	BCAL0743	putative glycerol-3-phosphate dehydrogenase (NAD(P)+)	No homolog	C
BCAL0754	2374	914	BCAL0754	putative cytochrome c oxidase subunit III	Bcen2424_2842	C
BCAL0775	202	364	BCAL0775	putative molybdopterin oxidoreductase/DMSO reductase protein	No homolog	C
BCAL0850	1688	557	BCAL0850	glycolate permease*	No homolog	C
BCAL0851	1935	111	BCAL0851	putative iron-sulphur cluster containing protein	No homolog	C	*
BCAL0853	2104	384	BCAL0853	hypothetical protein	No homolog	C
BCAL1051	5631	184	BCAL1051	radical SAM superfamily protein	Bcen2424_1171	C
BCAL1074	4966	64	BCAL1074	isoquinoline 1-oxidoreductase alpha subunit	No homolog	C
BCAL1106	2425	324	BCAL1106	cytochrome b561 family protein	No homolog	C
BCAL1153	2088	529	BCAL1153	putative salicylaldehyde dehydrogenase*	No homolog	C
BCAL1183	8021	723	BCAL1183	aldehyde dehydrogenase family protein	No homolog	C	*
BCAL1340	2356	595	BCAL1340	putative maleylacetate reductase	No homolog	C
BCAL1517	2157	318	BCAL1517	dihydrolipoamide dehydrogenase	Bcen2424_1510	C
BCAL1769	2352	147	BCAL1769	putative L(+)-mandelate dehydrogenase	No homolog	C
BCAL2305	3177	116	BCAL2305	putative potassium channel subunit	Bcen2424_2213	C
BCAL2331	2347	326	BCAL2331	NADH dehydrogenase I chain N*	No homolog	C
BCAL2332	2335	248	BCAL2332	NADH dehydrogenase I chain M	Bcen2424_2237	C	*
BCAL2334	2908	129	BCAL2334	NADH-ubiquinone oxidoreductase I chain K	Bcen2424_2239	C
BCAL2335	358	244	BCAL2335	NADH dehydrogenase I chain J	Bcen2424_2240	C
BCAL2347	2081	154	BCAL2347	putative oxidoreductase	Bcen2424_2252	C
BCAL2485	1124	103	BCAL2485	putative iron-sulphur cluster binding electron transport protein	No homolog	C
BCAL2486	9333	994	BCAL2486	putative iron-sulphur oxidoreductase	No homolog	C
BCAL2487	5913	179	BCAL2487	putative D-lactate dehydrogenase	No homolog	C
BCAL2587	2266	349	BCAL2587	putative alcohol dehydrogenase*	No homolog	C
BCAL2745	2441	649	BCAL2745	putative CoA transferase family protein	No homolog	C	*
BCAL2908	3116	657	BCAL2908	fumarate hydratase class II	Bcen2424_1090	C
BCAL2935	2267	381	BCAL2935	electron transfer flavoprotein beta-subunit	Bcen2424_1062	C
BCAL2976	3798	946	BCAL2976	NAD-dependent formate dehydrogenase gamma subunit	Bcen2424_1033	C
BCAL3312	4804	202	BCAL3312	putative cytochrome b-561 membrane protein*	Bcen2424_0714	C
BCAL3475	2806	279	BCAL3475	putative molybdopterin-containing oxidoreductase	Bcen2424_0545	C	*
BCAM0320	2517	732	BCAM0320	putative cytochrome b561	No homolog	C
BCAM0905	5351	408	BCAM0905	putative NADH dehydrogenase	No homolog	C
BCAM0961	4549	489	BCAM0961	aconitate hydratase	Bcen2424_3928	C
BCAM0967	373	299	BCAM0967	putative succinate dehydrogenase cytochrome b556 subunit	No homolog	C
BCAM0969	447	279	BCAM0969	succinate dehydrogenase flavoprotein subunit	Bcen2424_3936	C
BCAM0972	1629	506	BCAM0972	citrate synthase	Bcen2424_3939	C
BCAM1250	204	237	BCAM1250	probable acetyl-CoA hydrolase/transferase*	Bcen2424_4126	C
BCAM1540	1159	987	BCAM1540	putative dehydrogenase, molybdopterin binding subunit*	Bcen2424_5194	C	*
BCAM1542	9568	217	BCAM1542	putative aldehyde dehydrogenase	Bcen2424_4409	C	*
BCAM1648	276	519	BCAM1648	putative monooxygenase	No homolog	C
BCAM1944	8351	207	BCAM1944	pyruvate dehydrogenase E1 component 2	No homolog	C
BCAM1954	214	145	BCAM1954	sodium:dicarboxylate symporter*	No homolog	C
BCAM2098	1231	228	BCAM2098	putative isoquinoline 1-oxidoreductase alpha subunit	No homolog	C	*
BCAM2108	2897	928	BCAM2108	putative GroES binding Zinc alcohol dehydrogenase	No homolog	C
BCAM2132	2437	472	BCAM2132	2-aminomuconate 6-semialdehyde dehydrogenase	No homolog	C
BCAM2277	4292	637	BCAM2277	putative FMN-dependent dehydrogenase	Bcen2424_5034	C
BCAM2710	6261	175	BCAM2710	putative acetyl-CoA synthetase	Bcen2424_5525	C
BCAS0078	2595	165	BCAS0078	putative dehydrogenase, zinc-containing	No homolog	C
BCAS0207	2263	697	BCAS0207	hypothetical protein	Bcen2424_6017	C
BCAS0396	3052	435	BCAS0396	putative dehydrogenase	No homolog	C
BCAS0500	2606	111	BCAS0500	putative aldo/keto reductase family protein	No homolog	C
BCAS0711	2405	433	BCAS0711	pyruvate dehydrogenase E1 component 3	No homolog	C
				Carbohydrate transport and metabolism (G)
BCAL0294	2666	121	BCAL0294	Major Facilitator Superfamily protein	Bcen2424_0407	G
BCAL0782	2429	206	BCAL0782	putative chitobiase*	Bcen2424_2820	G
BCAL1035	2795	324	BCAL1035	putative trehalose-phosphatase	Bcen2424_1157	G	*
BCAL1111	255	101	BCAL1111	Major Facilitator Superfamily protein*	Bcen2424_1229	G
BCAL1148	4938	172	BCAL1148	putative polysaccharide deacetylase	No homolog	G	*
BCAL1181	6929	869	BCAL1181	putative glycerate kinase	No homolog	G
BCAL1188	8014	137	BCAL1188	hypothetical protein	No homolog	G
BCAL1252	15	572	BCAL1252	putative proline/betaine transporter	Bcen2424_1281	G
BCAL1659	6417	219	BCAL1659	putative ribose transport system, permease protein	No homolog	G
BCAL1806	3833	396	BCAL1806	hypothetical protein	Bcen2424_1734	G
BCAL1855	2119	217	BCAL1855	putative fructokinase-like protein	Bcen2424_1781	G
BCAL2074	2608	356	BCAL2074	phosphoenolpyruvate synthase	Bcen2424_2002	G
BCAL2251	2452	299	BCAL2251	Major Facilitator Superfamily protein	Bcen2424_2177	G
BCAL2418	583	14	BCAL2418	hypothetical protein*	Bcen2424_2322	G
BCAL2470	4507	409	BCAL2470	Major Facilitator Superfamily protein	No homolog	G	*
BCAL2476a	6845	147	BCAL2476c	putative lysozyme	No homolog	G
BCAL2545	2189	194	BCAL2545	Major Facilitator Superfamily protein	No homolog	G
BCAL2947	3045	212	BCAL2947	hypothetical protein	No homolog	G
BCAL3130	8908	532	BCAL3130	ABC transporter ATP-binding protein	No homolog	G
BCAL3240	4324	358	BCAL3240	putative capsular polysaccharide transporter ATP-binding protein	No homolog	G
BCAL3241	4092	103	BCAL3241	putative capsular polysaccharide export protein, ABC transporter membrane protein	No homolog	G
BCAM0068	7206	377	BCAM0068	Major Facilitator Superfamily protein	No homolog	G
BCAM0783	3382	411	BCAM0783	Major Facilitator Superfamily protein	Bcen2424_3742	G
BCAM1361	4893	114	BCAM1361	sugar-binding periplasmic protein precursor*	No homolog	G
BCAM1741	2836	204	BCAM1741	Major Facilitator Superfamily protein*	Bcen2424_4560	G	*
BCAM1760	2791	256	BCAM1760	putative multidrug resistance transporter protein	Bcen2424_4583	G	*
BCAM2243	2211	183	BCAM2243	hypothetical protein	Bcen2424_5011	G
BCAM2464	297	302	BCAM2464	Major Facilitator Superfamily protein	No homolog	G
BCAM2600	2822	436	BCAM2600	putative glucose-6-phosphate 1-dehydrogenase	Bcen2424_5407	G
BCAM2665	313	101	BCAM2665	Major Facilitator Superfamily protein	No homolog	G
BCAM2825	3159	237	BCAM2825	Major Facilitator Superfamily protein*	Bcen2424_5673	G
BCAS0035	2404	794	BCAS0035	putative proline/betaine transporter	Bcen2424_6159	G	*
BCAS0108	2295	121	BCAS0108	Major Facilitator Superfamily protein	No homolog	G
BCAS0122	2154	845	BCAS0122	putative transporter protein	No homolog	G
BCAS0254	377	127	BCAS0254	Major Facilitator Superfamily protein	No homolog	G
BCAS0325	2305	304	BCAS0325	putative periplasmic solute-binding protein*	Bcen2424_3285	G
BCAS0690	2605	29	BCAS0690	Major Facilitator Superfamily protein*	No homolog	G	*
BCAS0699	2521	24	BCAS0699	hypothetical protein*	No homolog	G	*
BCAS0701	235	209	BCAS0701	hypothetical protein	No homolog	G	*
BCAS0706	537	149	BCAS0706	Major Facilitator Superfamily protein	No homolog	G
pBCA053	3166	176	pBCA053	putative extracellular solute-binding protein*	No homolog	G
				Cell cycle control, cell division, chromosome partitioning (D)
BCAL0143	2584	144	BCAL0143	putative flagellar biosynthesis protein	Bcen2424_0270	D
BCAL2147	2012	157	BCAL2147	tRNA(Ile)-lysidine synthase	Bcen2424_2075	D
BCAL2178	2602	135	BCAL2178	septum formation initiator	Bcen2424_2106	D
BCAL2394	3236	214	BCAL2394	Maf-like protein	No homolog	D
BCAL2417	297	938	BCAL2417	putative DNA translocase*	No homolog	D
BCAL3063	2354	989	BCAL3063	CrcB-family inner membrane protein	Bcen2424_0946	D	*
BCAL3227	1103	548	BCAL3227	hypothetical protein	No homolog	D
BCAL3458	2833	694	BCAL3458	cell division protein FtsA	No homolog	D
BCAL3469	5609	128	BCAL3469	cell division protein FtsL*	Bcen2424_0552	D
BCAM0006	2666	346	BCAM0006	hypothetical protein	Bcen2424_5697	D	*
BCAM1041	3075	632	BCAM1041	putative phage coiled coil domain protein	No homolog	D
BCAM1534	3517	9.78e-20	BCAM1534	hypothetical protein	No homolog	D
				Amino acid transport and metabolism (E)
BCAL0049	3643	15	BCAL0049	putative aminotransferase	Bcen2424_0119	E
BCAL0051	313	101	BCAL0051	periplasmic solute-binding protein*	Bcen2424_0120	E
BCAL0217	7872	761	BCAL0217	putative exported GDSL-like lipase/acylhydrolase*	No homolog	E	*
BCAL0280	2955	193	BCAL0280	3-dehydroquinate synthase	Bcen2424_0393	E	*
BCAL0291	4188	222	BCAL0291	sodium:amino acid symporter family protein	Bcen2424_0404	E
BCAL0312	2591	877	BCAL0312	histidinol dehydrogenase	No homolog	E
BCAL0318	2113	354	BCAL0318	imidazole glycerol phosphate synthase subunit HisF	Bcen2424_0431	E
BCAL0319	3104	17	BCAL0319	phosphoribosyl-AMP cyclohydrolase	Bcen2424_0432	E
BCAL0377	2546	746	BCAL0377	metallo peptidase, subfamily M24B	Bcen2424_0514	E
BCAL0385	215	615	BCAL0385	putative amino acid permease	Bcen2424_0522	E
BCAL0774	2389	174	BCAL0774	putative ornithine cyclodeaminase	No homolog	E
BCAL0797	4115	187	BCAL0797	putative histidinol-phosphate aminotransferase	Bcen2424_2805	E
BCAL1127	1091	487	BCAL1127	hypothetical protein	No homolog	E
BCAL1185	4131	124	BCAL1185	putative oxidoreductase	No homolog	E
BCAL1218	4593	23	BCAL1218	putative agmatinase	No homolog	E
BCAL1219	2161	644	BCAL1219	putative acetyltransferase	No homolog	E
BCAL1467	3225	257	BCAL1467	chorismate synthase	No homolog	E
BCAL1839	2032	421	BCAL1839	putative asparagine synthase	No homolog	E
BCAL1925	236	279	BCAL1925	threonine synthase	Bcen2424_1853	E
BCAL1988	2613	448	BCAL1988	putative D-amino acid dehydrogenase small subunit	No homolog	E
BCAL2146	2022	137	BCAL2146	aspartokinase	Bcen2424_2074	E
BCAL2280	2299	923	BCAL2280	putative homoserine/homoserine lactone efflux protein*	No homolog	E
BCAL2317	2669	385	BCAL2317	family M14 unassigned peptidase	Bcen2424_2222	E	*
BCAL2354	7678	237	BCAL2354	2-isopropylmalate synthase	No homolog	E
BCAL2542	227	561	BCAL2542	3-isopropylmalate dehydratase large subunit 2	No homolog	E
BCAL2659	251	338	BCAL2659	putative cobalamin biosynthesis aminotransferase protein	Bcen2424_2449	E
BCAL2672	2411	415	BCAL2672	putative dihydroxy-acid dehydratase	Bcen2424_2462	E
BCAL2682	2073	295	BCAL2682	putative sulfate adenylyltransferase subunit 2 1	Bcen2424_2472	E
BCAL2683	6698	2.27e-26	BCAL2683	putative phosphoadenosine phosphosulfate reductase	Bcen2424_2473	E
BCAL2687	4066	224	BCAL2687	putative lipoprotein*	Bcen2424_2477	E
BCAL2796	2481	602	BCAL2796	putative benzoylformate decarboxylase	Bcen2424_2583	E	*
BCAL2902	2697	804	BCAL2902	putative branched-chain amino acid transport protein	Bcen2424_1096	E
BCAL2942	3572	226	BCAL2942	cysteine synthase	Bcen2424_1055	E
BCAL2954	2437	431	BCAL2954	P-protein (bifunctional includes: chorismate mutase and prephenate dehydratase)	Bcen2424_1043	E
BCAL2993	3408	444	BCAL2993	aminopeptidase N	No homolog	E
BCAL3056	2403	325	BCAL3056	putative aminotransferase	No homolog	E
BCAL3102	3073	488	BCAL3102	ABC transporter ATP-binding protein	No homolog	E
BCAL3197	1002	599	BCAL3197	serine hydroxymethyltransferase	Bcen2424_0806	E
BCAL3292	2789	653	BCAL3292	putative pyrroline-5-carboxylate reductase	No homolog	E
BCAL3332	8418	676	BCAL3332	aminopeptidase P	Bcen2424_0695	E
BCAM0016	2332	12	BCAM0016	tartrate dehydrogenase	Bcen2424_5707	E
BCAM0072	2946	181	BCAM0072	putative thiamine pyrophosphate enzyme	No homolog	E
BCAM0260	5841	619	BCAM0260	putative amino acid transporter*	No homolog	E
BCAM0261	2008	242	BCAM0261	putative branched-chain amino acid transporter	No homolog	E	*
BCAM0263	7009	456	BCAM0263	ABC transporter ATP-binding protein	No homolog	E
BCAM0299	2275	225	BCAM0299	putative zinc-binding alcoholdehydrogenase	No homolog	E
BCAM0387	2538	718	BCAM0387	pyruvate dehydrogenase (cytochrome)	Bcen2424_3376	E
BCAM0409	6506	299	BCAM0409	hypothetical protein	No homolog	E
BCAM0410	555	1	BCAM0410	putative ABC-type glycine betaine transport protein*	No homolog	E
BCAM0459	29	336	BCAM0459	cysteine desulfurase	Bcen2424_3426	E	*
BCAM0460	2129	202	BCAM0460	putative amino acid ABC transporter ATP-binding protein	No homolog	E
BCAM0512	3449	416	BCAM0512	putative aminotransferase	Bcen2424_3477	E
BCAM0547	713	113	BCAM0547	putative LysE type translocator	No homolog	E
BCAM0817	2707	124	BCAM0817	putative acetolactate synthase	Bcen2424_3782	E
BCAM0984	1982	231	BCAM0984	3-isopropylmalate dehydratase small subunit 1	Bcen2424_3951	E
BCAM0985	2022	116	BCAM0985	3-isopropylmalate dehydrogenase	Bcen2424_3952	E
IG2_1360226	3373	54	BCAM1238	transglutaminase-like protein	No homolog	E
BCAM1243	2991	251	BCAM1243	putative aminotransferase	No homolog	E
BCAM1262	2339	254	BCAM1262	dihydroxyacid dehydratase	No homolog	E
BCAM1293	2007	167	BCAM1293	ABC transporter, substrate-binding protein*	No homolog	E
BCAM1311	1094	361	BCAM1311	putative aliphatic amidase expression-regulating protein	No homolog	E	*
BCAM1416	1681	17	BCAM1416	LysE-family transportery*	Bcen2424_4281	E
BCAM1591	5254	55	BCAM1591	putative pyridoxal-phosphate dependent enzyme	No homolog	E	*
BCAM1743	2171	309	BCAM1743	periplasmic solute-binding protein*	Bcen2424_4562	E
BCAM1798	2457	11	BCAM1798	putative oxidoreductase	Bcen2424_4659	E	*
BCAM2125	2477	519	BCAM2125	indole-3-glycerol phosphate synthase	No homolog	E
BCAM2275	9847	178	BCAM2275	putative DNA-binding protein	No homolog	E
BCAM2618	2191	143	BCAM2618	putative periplasmic lysine-arginine-ornithine-binding protein*	No homolog	E
BCAM2671	4304	169	BCAM2671	putative low-specificity L-threonine aldolase	Bcen2424_5475	E	*
BCAM2747	1114	451	BCAM2747	putative epimerase	No homolog	E
BCAM2776	2427	235	BCAM2776	periplasmic solute-binding protein*	No homolog	E
BCAS0060	6786	981	BCAS0060	extracellular amino acid-binding protein*	No homolog	E	*
BCAS0095	2995	611	BCAS0095	putative sodium:solute symporter family protein	No homolog	E	*
BCAS0129	4485	964	BCAS0129	putative binding-protein-dependent transport system component	Bcen2424_6101	E
BCAS0132	3339	584	BCAS0132	putative amidinohydrolase	No homolog	E
BCAS0140	2751	736	BCAS0140	hypothetical protein*	Bcen2424_6092	E
BCAS0145	3555	297	BCAS0145	metallo peptidase, family M20 unassigned	Bcen2424_6087	E	*
BCAS0211	1436	158	BCAS0211	putative pyridoxal-dependent decarboxylase	Bcen2424_6013	E
BCAS0375	3634	103	BCAS0375	putative aspartate aminotransferase	No homolog	E
BCAS0409	4842	348	BCAS0409	zinc metalloprotease ZmpA*	Bcen2424_6599	E
BCAS0456	2077	457	BCAS0456	hypothetical protein	No homolog	E	*
BCAS0702	4198	333	BCAS0702	putative substrate-binding transporter protein	No homolog	E
				Nucleotide transport and metabolism (F)
BCAL0012	2468	596	BCAL0012	putative adenylate cyclase	Bcen2424_0080	F
BCAL0437	2018	634	BCAL0437	O6-methylguanine-DNA methyltransferase	Bcen2424_3152	F
BCAL0871	2453	446	BCAL0871	hypothetical protein	Bcen2424_2734	F
BCAL1278	2842	232	BCAL1278	putative exopolyphosphatase	No homolog	F
BCAL2038	4361	413	BCAL2038	putative allantoicase	No homolog	F
BCAL2181	3023	673	BCAL2181	CTP synthase	Bcen2424_2109	F
BCAL2727	2888	69	BCAL2727	deoxyuridine 5'-triphosphate nucleotidohydrolase	Bcen2424_2515	F
BCAL2762	2289	352	BCAL2762	putative adenylate kinase	Bcen2424_2548	F
BCAL2989	3103	519	BCAL2989	adenosine deaminase	Bcen2424_1020	F
BCAL3015	2219	262	BCAL3015	Ham1 family protein	Bcen2424_0996	F
BCAL3172	2906	182	BCAL3172	putative xanthine dehydrogenase large subunit	Bcen2424_0833	F
BCAL3261	2582	122	BCAL3261	putative phosphoribosylformylglycinamidine cyclo-ligase	No homolog	F
BCAL3361	3309	526	BCAL3361	adenylosuccinate lyase	Bcen2424_0666	F
BCAM0402	2624	174	BCAM0402	guanine deaminase	No homolog	F
BCAM1457	4827	372	BCAM1457	cytosine deaminase	Bcen2424_4328	F
BCAS0337	2453	132	BCAS0337	putative lipoprotein*	Bcen2424_6758	F
pBCA088	3554	816	pBCA088	amidohydrolase family protein	No homolog	F	*
				Coenzyme transport and metabolism (H)
BCAL0710	277	233	BCAL0710	lipoic acid synthetase	Bcen2424_2887	H	*
BCAL1339	2853	137	BCAL1339	aromatic hydrocarbon catabolic monooxygenase	No homolog	H
BCAL1705	5127	366	BCAL1705	cobyrinic acid A,C-diamide synthase	Bcen2424_1651	H
BCAL1711	4801	176	BCAL1711	putative cobalamin biosynthesis-related protein	No homolog	H
BCAL1840	2052	3	BCAL1840	hypothetical protein	Bcen2424_1767	H
BCAL2628	2631	405	BCAL2628	putative porphyrin biosynthesis related protein	No homolog	H
BCAL2632	2154	579	BCAL2632	putative biotin biosyntehsis related protein	Bcen2424_2427	H
BCAL2662	3564	313	BCAL2662	putative cobalamin [5'-phosphate] synthase	Bcen2424_2452	H
BCAL2717	2642	249	BCAL2717	putative nicotinate-nucleotide pyrophosphorylase	No homolog	H
BCAL2955	2479	145	BCAL2955	phosphoserine aminotransferase	Bcen2424_1042	H
BCAL3145	3503	132	BCAL3145	putative kinase	Bcen2424_0861	H
BCAL3187	2761	226	BCAL3187	putative oxidoreductase	Bcen2424_0817	H
BCAL3218	345	158	BCAL3218	putative acyl-CoA transferase	No homolog	H
BCAL3296	6753	134	BCAL3296	putative 4-hydroxybenzoate transmembrane octaprenyltransferase	No homolog	H
BCAL3333	2927	449	BCAL3333	putative ubiquinone biosynthesis-related protein	Bcen2424_0694	H
BCAM0010	322	67	BCAM0010	2-amino-3-ketobutyrate coenzyme A ligase	Bcen2424_5701	H
BCAM0077	2212	504	BCAM0077	putative flavoprotein monooxygenase	Bcen2424_5774	H
BCAM2080	2275	346	BCAM2080	putative bifunctional NMN adenylyltransferase/NUDIX hydrolase	Bcen2424_4887	H
BCAM2185	3101	131	BCAM2185	putative methyltransferase	No homolog	H
BCAM2784	2496	61	BCAM2784	putative aminotransferase	No homolog	H
BCAS0013	2882	817	BCAS0013	putative molybdenum transport protein	Bcen2424_6181	H
BCAS0206	8078	345	BCAS0206	putative methyltransferase family protein	Bcen2424_6018	H
BCAS0253	2378	607	BCAS0253	putative ketopantoate reductase family protein	No homolog	H
				Lipid transport and metabolism (I)
BCAL0038	3431	272	BCAL0038	putative long-chain-fatty-acid--CoA ligase	No homolog	I
BCAL0391	2274	125	BCAL0391	acyl carrier protein phosphodiesterase	Bcen2424_0528	I
BCAL0882	3212	371	BCAL0882	putative phospholipase D	Bcen2424_2723	I
BCAL0886	2819	111	BCAL0886	putative 3-ketoacyl-CoA thiolase	Bcen2424_2719	I
BCAL1235	3403	336	BCAL1235	putative 3-hydroxyacyl-CoA dehydrogenase	Bcen2424_1264	I
BCAL1287	22	321	BCAL1287	putative acetyl-CoA synthetase	Bcen2424_1316	I
BCAL1473	4564	414	BCAL1473	succinyl-CoA:3-ketoacid-coenzyme A transferase subunit B	No homolog	I
BCAL2322	2148	105	BCAL2322	putative enoyl-CoA hydratase	Bcen2424_2227	I
BCAL2326	2411	598	BCAL2326	putative acyl-CoA dehydrogenase family protein	Bcen2424_2231	I
BCAL2719	2025	758	BCAL2719	putative transmembrane fatty acid desaturase	Bcen2424_2507	I
BCAL2772	2085	447	BCAL2772	putative AMP-binding enzyme	No homolog	I
BCAL2834	2874	155	BCAL2834	putative acylhydrolase*	Bcen2424_2621	I
BCAL2909	331	352	BCAL2909	long-chain acyl-CoA thioester hydrolase	Bcen2424_1089	I	*
BCAL2939	2298	167	BCAL2939	putative exported monoglyceride lipase*	Bcen2424_1058	I
BCAM0241	3209	138	BCAM0241	putative 3-oxoacyl-[acyl-carrier-protein] synthase	No homolog	I	*
BCAM0242	2068	12	BCAM0242	hypothetical protein*	No homolog	I
BCAM0244	2047	882	BCAM0244	putative acyl-CoA dehydrogenase	No homolog	I	*
BCAM0252	4054	836	BCAM0252	putative 3-oxoacyl-[acyl-carrier-protein] synthase*	No homolog	I
BCAM0253	2135	407	BCAM0253	putative 3-oxoacyl-[acyl-carrier-protein] synthase	No homolog	I	*
BCAM0341	3443	36	BCAM0341	FMN-dependent NADH-azoreductase	No homolog	I
BCAM1333	321	102	BCAM1333	putative exopolysaccharide acyltransferase	No homolog	I
BCAM1459	6496	109	BCAM1459	short-chain fatty acid transporter	No homolog	I
BCAM1595	7112	12	BCAM1595	putative esterase	No homolog	I
BCAM2114	3612	966	BCAM2114	putative hydroxylase	No homolog	I
BCAM2173	3761	419	BCAM2173	FMN-dependent nadh-azoreductase*	No homolog	I
BCAM2372	2208	926	BCAM2372	putative acetyl-coenzyme A synthetase	Bcen2424_5130	I	*
BCAM2568	235	136	BCAM2568	putative beta-ketoadipyl CoA thiolase	Bcen2424_5368	I
BCAM2793	2897	387	BCAM2793	putative feruloyl-CoA hydratase	Bcen2424_5636	I
BCAS0175	494	199	BCAS0175	putative hydrolase	No homolog	I
BCAS0208	156	361	BCAS0208	putative acyl-CoA dehydrogenase	Bcen2424_6016	I
BCAS0209	7775	106	BCAS0209	hypothetical protein	Bcen2424_6015	I
BCAS0210	1439	553	BCAS0210	putative AMP-binding enzyme	Bcen2424_6014	I
BCAS0212	1263	263	BCAS0212	hypothetical protein	Bcen2424_6012	I
BCAS0222	4478	174	BCAS0222	putative AMP-dependent synthetase	Bcen2424_6002	I
BCAS0223	7835	447	BCAS0223	putative fatty acid desaturase	No homolog	I
BCAS0504	1178	243	BCAS0504	putative phage transmembrane acetyltransferase	No homolog	I
pBCA036	2053	106	pBCA036	hypothetical protein*	No homolog	I
				Inorganic ion transport and metabolism (P)
BCAL0273	3809	505	BCAL0273	protein CyaY	Bcen2424_0386	P	*
BCAL0671	2074	378	BCAL0671	putative carbonic anhydrase	Bcen2424_2927	P
BCAL1270	2423	432	BCAL1270	phosphate transport system, substrate-binding exported periplasmic protein*	Bcen2424_1300	P
BCAL1271	7207	373	BCAL1271	phosphate transport system permease protein	Bcen2424_1301	P	*
BCAL1277	2947	527	BCAL1277	polyphosphate kinase	Bcen2424_1307	P
BCAL1654	3621	906	BCAL1654	sulfate transport system permease protein	Bcen2424_1603	P
BCAL1655	4623	198	BCAL1655	sulfate ABC transporter ATP-binding protein	Bcen2424_1604	P
BCAL2271	1396	124	BCAL2271	putative toxic anion resistance protein	No homolog	P
BCAL2353	1851	517	BCAL2353	putative sulfate transporter	No homolog	P
BCAL2643	2099	121	BCAL2643	superoxide dismutase SodC*	Bcen2424_2434	P
BCAL2681	2222	152	BCAL2681	putative sulfate adenylyltransferase subunit 1	Bcen2424_2471	P	*
BCAL2685	1231	965	BCAL2685	putative sulfite reductase	Bcen2424_2475	P
BCAL2814	2457	144	BCAL2814	ABC transporter ATP-binding protein	Bcen2424_2601	P
BCAL2938	2109	163	BCAL2938	ABC transporter ATP-binding protein	Bcen2424_1059	P
BCAL2975	2486	596	BCAL2975	possible regulatory protein	Bcen2424_1034	P
BCAL3023	4641	204	BCAL3023	putative chloride-channel protein	No homolog	P
BCAL3216	6085	17	BCAL3216	adenylyl-sulfate kinase	No homolog	P
BCAL3297	1512	498	BCAL3297	putative ferritin DPS-family DNA binding protein	Bcen2424_0728	P
BCAL3299	4364	848	BCAL3299	peroxidase/catalase KatB	Bcen2424_0726	P
BCAM0827	3297	453	BCAM0827	putative voltage gated chloride channel membrane protein	No homolog	P
BCAM0832	2279	635	BCAM0832	putative Dyd-type peroxidase family protein	Bcen2424_3798	P
BCAM1187	136	63	BCAM1187	TonB-dependent siderophore receptor*	No homolog	P
BCAM1359	9113	18	BCAM1359	putative efflux pump/antiporter	Bcen2424_4226	P	*
BCAM1458	2902	354	BCAM1458	putative voltage-gated chloride channel	Bcen2424_4329	P
BCAM1620	2686	46	BCAM1620	Rieske iron-sulphur domain protein	No homolog	P
BCAM2135	2422	152	BCAM2135	Major Facilitator Superfamily protein	No homolog	P
BCAL0149	271	517	BCAL0149	putative dienelactone hydrolase	Bcen2424_0276	Q
BCAL1970	2644	588	BCAL1970	thioesterase superfamily protein	No homolog	Q
BCAL2733	2095	111	BCAL2733	putative multicopper oxidase*	Bcen2424_2521	Q
BCAL3183	5168	4	BCAL3183	putative hydrolase	No homolog	Q	*
BCAL3229	5323	204	BCAL3229	hypothetical protein	No homolog	Q
BCAM0067	3279	885	BCAM0067	putative short chain dehydrogenase*	No homolog	Q
BCAM0528	2952	193	BCAM0528	putative oxidoreductase/short-chain dehydrogenase	Bcen2424_3502	Q	*
BCAM0568	2017	784	BCAM0568	putative short chain dehydrogenase	Bcen2424_3542	Q
BCAM0804	2137	54	BCAM0804	catechol 1,2-dioxygenase 1	Bcen2424_3769	Q
BCAM0811	2077	388	BCAM0811	putative aromatic oxygenase	Bcen2424_3776	Q
BCAM0894	2613	219	BCAM0894	poly(3-hydroxyalkanoate) depolymerase C precursor	Bcen2424_3862	Q
BCAM1156	3532	756	BCAM1156	putative isochorismatase	Bcen2424_4052	Q
BCAM1360	278	185	BCAM1360	putative short-chain dehydrogenase/oxidoreductase	No homolog	Q
BCAM1411	2103	722	BCAM1411	putative short-chain dehydrogenase	Bcen2424_4276	Q
BCAM2123	2053	138	BCAM2123	putative 4-oxalocrotonate decarboxylase	No homolog	Q
BCAM2127	6328	675	BCAM2127	putative dienelactone hydrolase family protein	No homolog	Q
BCAM2178	2876	379	BCAM2178	putative isochorismatase	No homolog	Q
BCAM2283	2398	1	BCAM2283	putative short chain dehydrogenase	Bcen2424_5040	Q
BCAM2707	2167	1	BCAM2707	putative FAA-hydrolase family protein	Bcen2424_5521	Q
BCAM2754	2538	891	BCAM2754	putative ketoreductase	No homolog	Q
BCAM2775	218	285	BCAM2775	putative dioxygenase	Bcen2424_5617	Q
				General function prediction only (R)
BCAL0094	378	124	BCAL0094	phage major tail tube protein	No homolog	R
BCAL0109	9669	522	BCAL0109	putative TPR repeat protein	No homolog	R
BCAL0154	7984	386	BCAL0154	histone-like nucleoid-structuring (H-NS) protein	Bcen2424_0281	R
BCAL0176	7537	612	BCAL0176	hypothetical protein	No homolog	R
BCAL0202	2055	115	BCAL0202	putative flavoprotein	Bcen2424_0315	R
BCAL0455	2245	516	BCAL0455	putative hydrolase	No homolog	R
BCAL0673	2157	443	BCAL0673	metallo-beta-lactamase superfamily protein	Bcen2424_2925	R
BCAL0771	933	582	BCAL0771	non-heme chloroperoxidase	No homolog	R
BCAL1031	5209	266	BCAL1031	aetyltransferase (GNAT) family protein	Bcen2424_1153	R
IG1_1237542	2513	457	BCAL1138	hypothetical protein	No homolog	R
BCAL1139	5346	313	BCAL1139	putative hydrolase	No homolog	R
BCAL1186	8366	169	BCAL1186	putative oxidoreductase	No homolog	R
BCAL1297	169	347	BCAL1297	hypothetical protein	No homolog	R
BCAL1380	2973	992	BCAL1380	(R)-stereoselective amidase	No homolog	R
BCAL1465	2028	448	BCAL1465	hypothetical protein	Bcen2424_1458	R
BCAL1478	2077	235	BCAL1478	putative hydrolase	Bcen2424_1471	R
BCAL1518	2333	166	BCAL1518	AFG1-like ATPase	Bcen2424_1511	R
BCAL1703	2773	148	BCAL1703	metallo peptidase, subfamily M20D	Bcen2424_1649	R
BCAL1710	3943	258	BCAL1710	putative cobalamin biosynthesis-related protein	Bcen2424_1656	R
BCAL1716	2854	225	BCAL1716	hypothetical protein*	No homolog	R
BCAL1759	2739	113	BCAL1759	2-nitropropane dioxygenase family protein*	No homolog	R	*
BCAL1846	3288	666	BCAL1846	ABC transporter ATP-binding protein	No homolog	R	*
BCAL1886	3232	259	BCAL1886	radical SAM superfamily protein	Bcen2424_1814	R
BCAL1895	2145	888	BCAL1895	putative acid phosphatase	No homolog	R
BCAL1986	2222	14	BCAL1986	putative acetyltransferase	No homolog	R
BCAL2058	6867	62	BCAL2058	acetyltransferase (GNAT) family protein	No homolog	R
BCAL2158	3273	388	BCAL2158	FAD dependent oxidoreductase	Bcen2424_2086	R
BCAL2165	2154	324	BCAL2165	metallo-beta-lactamase superfamily protein	Bcen2424_2093	R
BCAL2226	2549	706	BCAL2226	putative molybdopterin-binding protein	Bcen2424_2151	R
BCAL2413	2194	619	BCAL2413	hypothetical protein*	Bcen2424_2317	R
BCAL2466	2385	119	BCAL2466	ecotin precursor	Bcen2424_2387	R	*
BCAL2528	2878	479	BCAL2528	putative hydrolase	No homolog	R
BCAL2530	4579	19	BCAL2530	hypothetical protein	No homolog	R
BCAL2536a	7061	856	BCAL2536A	putative hydrolase	No homolog	R
BCAL2541	7697	732	BCAL2541	putative hydrolase	No homolog	R
BCAL2554	4654	269	BCAL2554	hypothetical protein	No homolog	R
BCAL2578	9303	937	BCAL2578	putative hydrolase	No homolog	R
BCAL2584	1121	117	BCAL2584	metallo-beta-lactamase superfamily protein	No homolog	R
BCAL2585	7089	441	BCAL2585	putative nitrilase	No homolog	R
BCAL2690	355	267	BCAL2690	short chain dehydrogenase	No homolog	R
BCAL2788	2274	393	BCAL2788	flavin reductase family protein	No homolog	R
BCAL2978	3244	51	BCAL2978	NAD-dependent formate dehydrogenase alpha subunit	Bcen2424_1031	R
BCAL3122	1638	211	BCAL3122	glycosyltransferase	No homolog	R
BCAL3198	1802	785	BCAL3198	putative short-chain dehydrogenase	No homolog	R
BCAL3215	2685	915	BCAL3215	cysteine peptidase, family C44	Bcen2424_0787	R
BCAL3222	3231	302	BCAL3222	putative capsular polysaccharide biosynthesis dehydrogenase/reductase protein	No homolog	R
BCAL3234	9326	117	BCAL3234	glycosyltransferase	No homolog	R
BCAL3291	2575	887	BCAL3291	hypothetical protein	Bcen2424_0731	R
BCAM0013	257	692	BCAM0013	putative acetyltransferase-GNAT family	No homolog	R
BCAM0150	6522	746	BCAM0150	putative lipoprotein*	No homolog	R
BCAM0152	2745	88	BCAM0152	putative lipoprotein	No homolog	R	*
BCAM0236	2682	446	BCAM0236	putative NADPH-dependent FMN reductase	Bcen2424_3197	R
BCAM0280	243	121	BCAM0280	putative phospholipid-binding protein	No homolog	R
BCAM0286	3871	2	BCAM0286	putative alcohol dehydrogenase	No homolog	R
BCAM0347	2656	408	BCAM0347	putative PIN-domain protein	No homolog	R
IG2_990284	3505	697	BCAM0903	lysine decarboxylase family protein	Bcen2424_3871	R
BCAM0938	4699	178	BCAM0938	acetyltransferase (GNAT) family protein	No homolog	R
BCAM1051	1107	418	BCAM1051	putative phage death-on-curing protein	No homolog	R
BCAM1255	5046	399	BCAM1255	hypothetical protein	No homolog	R
BCAM1307	2066	234	BCAM1307	putative helicase	Bcen2424_4179	R
BCAM1435	2489	459	BCAM1435	putative hydrolase	Bcen2424_4307	R
BCAM1506	2603	204	BCAM1506	putative phospholipid-binding lipoprotein	No homolog	R
BCAM1766	5791	454	BCAM1766	putative regulatory protein	No homolog	R
BCAM1782	2103	153	BCAM1782	hypothetical protein	Bcen2424_4602	R
BCAM1821	2918	199	BCAM1821	putative tautomerase	No homolog	R
BCAM1918	2435	104	BCAM1918	putative phage lysozyme*	No homolog	R
BCAM1965	2955	299	BCAM1965	putative hydrolase	No homolog	R	*
BCAM2011	5169	115	BCAM2011	hypothetical protein	No homolog	R
BCAM2099	2441	76	BCAM2099	putative Pfp1 family protein	No homolog	R
BCAM2120	3548	286	BCAM2120	metallo-beta-lactamase superfamily protein	No homolog	R
BCAM2128	3764	445	BCAM2128	putative short chain dehydrogenase	No homolog	R
BCAM2129	3954	288	BCAM2129	2-amino-3-carboxymuconate 6-semialdehyde decarboxylase	No homolog	R
BCAM2133	2237	166	BCAM2133	hypothetical protein	No homolog	R
BCAM2357	6962	116	BCAM2357	putative alpha/beta hydrolase	Bcen2424_5114	R
BCAM2358	2916	199	BCAM2358	putative esterase*	No homolog	R
BCAM2492	3128	605	BCAM2492	hypothetical protein	Bcen2424_5294	R	*
BCAM2578	2025	175	BCAM2578	putative short chain dehydrogenase	No homolog	R
BCAM2619	2331	599	BCAM2619	succinylglutamate desuccinylase/aspartoacylase family protein	Bcen2424_5425	R
BCAM2705	156	288	BCAM2705	hypothetical protein	No homolog	R
BCAM2739	2644	723	BCAM2739	MoaA/NifB/PqqE family protein	Bcen2424_5553	R
BCAS0006	3243	313	BCAS0006	hypothetical protein*	Bcen2424_6189	R
BCAS0034	344	64	BCAS0034	metallo-beta-lactamase superfamily protein	Bcen2424_6162	R	*
BCAS0079	2588	222	BCAS0079	non-heme chloroperoxidase	No homolog	R
BCAS0090	2452	29	BCAS0090	flavoprotein	Bcen2424_6131	R
BCAS0097	3157	694	BCAS0097	putative cobalamin synthesis protein	No homolog	R
BCAS0109	2487	344	BCAS0109	succinylglutamate desuccinylase/aspartoacylase family protein	No homolog	R
BCAS0152	274	972	BCAS0152	putative hydrolase	Bcen2424_6081	R
BCAS0172	2672	219	BCAS0172	putative dehydrogenase	No homolog	R
BCAS0173	3813	846	BCAS0173	putative tautomerase	No homolog	R
BCAS0179	2962	84	BCAS0179	metallo-beta-lactamase superfamily protein	No homolog	R
BCAS0226	9753	46	BCAS0226	putative hydrolase	No homolog	R
BCAS0267a	2481	253	BCAS0267a	putative calcineurin-like phosphoesterase family protein	No homolog	R
BCAS0416	2787	113	BCAS0416	putative oxidoreductase*	Bcen2424_6594	R
BCAS0506	3736	224	BCAS0506	putative phage tail protein gpI	No homolog	R	*
BCAS0507	2635	102	BCAS0507	putative phage baseplate assembly protein gpJ	No homolog	R
BCAS0508	2228	402	BCAS0508	putative phage baseplate protein gpW	No homolog	R
BCAS0509	2866	453	BCAS0509	putative phage baseplate assembly protein gpV	No homolog	R
BCAS0512	3073	1	BCAS0512	hypothetical protein	No homolog	R
BCAS0517	7605	529	BCAS0517	putative phage tail tube protein	No homolog	R
BCAS0580	71	376	BCAS0580	hypothetical protein	No homolog	R
BCAS0660A	3003	416	BCAS0660A	putative H-NS family DNA-binding protein	No homolog	R
BCAS0666	7124	32	BCAS0666	putative ankyrin-repeat exported protein*	No homolog	R
BCAS0689	168	242	BCAS0689	metallo-beta-lactamase superfamily protein	No homolog	R	*
BCAS0691	1075	116	BCAS0691	putative LrgA family membrane protein	No homolog	R
BCAS0695	4138	422	BCAS0695	putative putative phospholipid-binding exported protein*	No homolog	R
BCAS0703	4529	403	BCAS0703	putative short-chain dehydrogenase	No homolog	R	*
BCAS0713	2572	143	BCAS0713	putative short-chain oxidoreductase	No homolog	R
BCAS0722	1462	603	BCAS0722	putative patatin-like phospholipase	No homolog	R
pBCA051	2023	132	pBCA051	LamB/YcsF family protein	No homolog	R
pBCA093	2876	119	pBCA093	PIN domain protein	No homolog	R
				Function unknown (S)
BCAL0002	6446	414	BCAL0002	carboxylate-amine ligase YbdK	Bcen2424_0069	S
BCAL0179	7739	788	BCAL0179	hypothetical protein	No homolog	S
BCAL0270	2434	741	BCAL0270	ferric reductase-like transmembrane component	Bcen2424_0384	S
BCAL0321	4888	124	BCAL0321	hypothetical protein	No homolog	S
BCAL0337	3891	268	BCAL0337	putative type VI secretion system protein TssL	Bcen2424_0463	S
BCAL0360	3091	539	BCAL0360	hypothetical protein	No homolog	S
BCAL0641A	3134	939	BCAL0641A	hypothetical protein	No homolog	S
BCAL0728	3025	241	BCAL0728	hypothetical protein	Bcen2424_2867	S
BCAL0852	1263	368	BCAL0852	hypothetical protein*	No homolog	S
BCAL1033	2002	857	BCAL1033	hypothetical protein*	Bcen2424_1155	S	*
BCAL1072	2119	785	BCAL1072	hypothetical protein	No homolog	S	*
BCAL1165	4241	577	BCAL1165	hypothetical protein	No homolog	S
BCAL1168	1241	339	BCAL1168	hypothetical protein	No homolog	S
BCAL1172	3763	409	BCAL1172	hypothetical protein	No homolog	S
BCAL1177	8514	957	BCAL1177	putative fusaric acid resistance transporter protein	No homolog	S
BCAL1294	1286	231	BCAL1294	hypothetical protein	No homolog	S
BCAL1295	2753	931	BCAL1295	hypothetical protein	No homolog	S
BCAL1354	2278	317	BCAL1354	hypothetical protein	No homolog	S
BCAL1355	1386	998	BCAL1355	hypothetical protein	No homolog	S
BCAL1359	5753	149	BCAL1359	hypothetical protein	No homolog	S
BCAL1362	7895	676	BCAL1362	hypothetical protein	No homolog	S
BCAL1364	1998	715	BCAL1364	hypothetical protein	No homolog	S
BCAL1401	266	123	BCAL1401	hypothetical protein	No homolog	S
BCAL1455	322	248	BCAL1455	putative fusaric acid resistance transporter protein*	Bcen2424_1448	S
BCAL1520	2353	103	BCAL1520	putative lipoprotein*	Bcen2424_1513	S	*
BCAL1565	3835	381	BCAL1565	hypothetical protein	No homolog	S	*
BCAL1604	334	868	BCAL1604	hypothetical protein	No homolog	S
BCAL1606	4587	134	BCAL1606	hypothetical protein	No homolog	S
BCAL1760	2918	24	BCAL1760	hypothetical protein	Bcen2424_1697	S
BCAL1881	5076	331	BCAL1881	putative lipoprotein*	Bcen2424_1809	S
BCAL1952	5812	206	BCAL1952	hypothetical protein	Bcen2424_1881	S	*
BCAL1967	4493	414	BCAL1967	hypothetical protein	Bcen2424_1896	S
BCAL2269	6025	905	BCAL2269	hypothetical protein	No homolog	S
BCAL2401	3225	302	BCAL2401	hypothetical protein*	No homolog	S
BCAL2493	3388	143	BCAL2493	hypothetical protein	No homolog	S	*
BCAL2495	9809	165	BCAL2495	hypothetical protein	No homolog	S
BCAL2502	2115	478	BCAL2502	hypothetical protein	No homolog	S
BCAL2634a	7194	118	BCAL2634a	hypothetical protein*	No homolog	S
BCAL2635	1653	553	BCAL2635	hypothetical protein*	No homolog	S	*
BCAL2684	7155	195	BCAL2684	hypothetical protein	Bcen2424_2474	S	*
BCAL3062	3643	19	BCAL3062	hypothetical protein	No homolog	S
BCAL3089	2099	206	BCAL3089	hypothetical protein	No homolog	S
BCAL3153	4451	77	BCAL3153	putative lipoprotein*	Bcen2424_0853	S
BCAL3214	2008	282	BCAL3214	carboxymuconolactone decarboxylase family protein	Bcen2424_0788	S	*
BCAL3255	1059	434	BCAL3255	putative DedA family protein	No homolog	S
BCAL3260	2487	334	BCAL3260	hypothetical protein	No homolog	S
BCAL3279	3173	123	BCAL3279	hypothetical protein	Bcen2424_0741	S
BCAL3284	2327	913	BCAL3284	hypothetical protein	No homolog	S
BCAL3311	2149	128	BCAL3311	hypothetical protein*	Bcen2424_0715	S
BCAL3319	8889	294	BCAL3319	hypothetical protein	No homolog	S	*
BCAL3340	1633	572	BCAL3340	hypothetical protein	No homolog	S
BCAL3489	2323	306	BCAL3489	hypothetical protein	Bcen2424_0023	S
BCAM0015	2223	231	BCAM0015	hypothetical protein	Bcen2424_5705	S
BCAM0066	115	58	BCAM0066	putative lipoprotein	No homolog	S
BCAM0073	3084	55	BCAM0073	hypothetical protein	No homolog	S
BCAM0148	4553	223	BCAM0148	hypothetical protein	No homolog	S
BCAM0268	4778	858	BCAM0268	hypothetical protein	No homolog	S
BCAM0271	5425	1.11e-16	BCAM0271	hypothetical protein	Bcen2424_3304	S
BCAM0614	2278	189	BCAM0614	DinB family protein*	No homolog	S
BCAM0846	2462	104	BCAM0846	hypothetical protein	Bcen2424_3811	S	*
BCAM0888	2593	376	BCAM0888	hypothetical protein	Bcen2424_3856	S
BCAM1027	1511	209	BCAM1027	hypothetical protein	No homolog	S
BCAM1032	4179	637	BCAM1032	putative phage DNA-binding protein	No homolog	S
BCAM1063	2038	175	BCAM1063	hypothetical protein	No homolog	S
BCAM1066	2402	14	BCAM1066	hypothetical protein	No homolog	S
BCAM1068	209	904	BCAM1068	putative exported phage protein	No homolog	S
BCAM1193	8004	38	BCAM1193	SpoVT/AbrB family regulatory protein	No homolog	S
BCAM1508	2004	214	BCAM1508	hypothetical protein*	No homolog	S
BCAM1659	2057	843	BCAM1659	hypothetical protein*	Bcen2424_4477	S	*
BCAM1818	2039	207	BCAM1818	hypothetical protein	Bcen2424_4678	S	*
BCAM1883	4738	905	BCAM1883	hypothetical protein	No homolog	S
BCAM1962A	329	603	BCAM1962A	hypothetical protein	No homolog	S
BCAM2069	3059	689	BCAM2069	hypothetical protein*	Bcen2424_4868	S
BCAM2070	2415	102	BCAM2070	hypothetical protein	Bcen2424_4875	S	*
IG2_2305723	6663	14	BCAM2070	hypothetical protein	Bcen2424_4875	S
BCAM2351	2385	415	BCAM2351	putative transmembrane component of ABC transporter	No homolog	S
BCAM2445	2836	526	BCAM2445	hypothetical protein*	No homolog	S
BCAM2490	2091	755	BCAM2490	hypothetical protein	No homolog	S	*
BCAM2517	5033	398	BCAM2517	hypothetical protein*	No homolog	S
BCAM2682	1483	82	BCAM2682	putative HicB family protein	No homolog	S	*
BCAM2700	3917	198	BCAM2700	hypothetical protein	Bcen2424_5514	S
BCAS0093	6187	58	BCAS0093	putative Fic family protein	Bcen2424_6128	S
BCAS0098	8709	722	BCAS0098	hypothetical protein*	No homolog	S
BCAS0106	6235	138	BCAS0106	hypothetical protein	No homolog	S	*
BCAS0125	1722	166	BCAS0125	hypothetical protein	No homolog	S
BCAS0146	2598	183	BCAS0146	putative MlrC family protein	Bcen2424_6086	S
BCAS0170	2157	124	BCAS0170	hypothetical protein	No homolog	S
BCAS0238A	2254	246	BCAS0238A	hypothetical protein	No homolog	S
BCAS0250	2741	139	BCAS0250	hypothetical protein	No homolog	S
BCAS0513	2458	32	BCAS0513	putative phage tail protein	No homolog	S
BCAS0521	8135	194	BCAS0521	hypothetical protein	No homolog	S
BCAS0527	2707	97	BCAS0527	hypothetical protein	No homolog	S
BCAS0664	2375	213	BCAS0664	hypothetical protein	No homolog	S
BCAS0667	2001	882	BCAS0667	hypothetical protein	No homolog	S
BCAS0668	3682	594	BCAS0668	hypothetical protein	No homolog	S
BCAS0693	2775	5	BCAS0693	putative monooxygenase	No homolog	S
BCAS0694	7967	619	BCAS0694	putative carboxymuconolactone decarboxylase family protein	No homolog	S
BCAS0723	4978	1	BCAS0723	hypothetical protein	No homolog	S
BCAS0747	3504	542	BCAS0747	hypothetical protein	No homolog	S
pBCA022	3566	184	pBCA022	hypothetical protein	No homolog	S
				Intergenic regions
IG1_3125198	1815	106	Multiple hits	No gene annotation	No homolog	Int
IG2_2129074	2344	444	Multiple hits	No gene annotation	No homolog	Int
IG1_1031094	2395	353	Intergenic region, chromosome 1	No gene annotation	No homolog	Int
IG1_106611	6976	49	Intergenic region, chromosome 1	No gene annotation	No homolog	Int
IG1_1078958	3001	288	Intergenic region, chromosome 1	No gene annotation	No homolog	Int
IG1_1089442	2549	272	Intergenic region, chromosome 1	No gene annotation	No homolog	Int
IG1_1108288	4773	622	Intergenic region, chromosome 1	No gene annotation	No homolog	Int
IG1_1120751	5918	29	Intergenic region, chromosome 1	No gene annotation	No homolog	Int
IG1_1222745	2696	159	Intergenic region, chromosome 1	No gene annotation	No homolog	Int
IG1_1224302	104	168	Intergenic region, chromosome 1	No gene annotation	No homolog	Int
IG1_1241336	4888	228	Intergenic region, chromosome 1	No gene annotation	No homolog	Int
IG1_1250607	5875	474	Intergenic region, chromosome 1	No gene annotation	No homolog	Int
IG1_1269507	2328	499	Intergenic region, chromosome 1	No gene annotation	No homolog	Int
IG1_1280464	3451	432	Intergenic region, chromosome 1	No gene annotation	No homolog	Int
IG1_1300172	839	121	Intergenic region, chromosome 1	No gene annotation	No homolog	Int
IG1_1320299	387	732	Intergenic region, chromosome 1	No gene annotation	No homolog	Int
IG1_1360268	3167	16	Intergenic region, chromosome 1	No gene annotation	No homolog	Int
IG1_137022	2298	195	Intergenic region, chromosome 1	No gene annotation	No homolog	Int
IG1_1381576	4028	201	Intergenic region, chromosome 1	No gene annotation	No homolog	Int
IG1_1402903	6247	754	Intergenic region, chromosome 1	No gene annotation	No homolog	Int
IG1_1411086	1077	185	Intergenic region, chromosome 1	No gene annotation	No homolog	Int
IG1_1413944	6238	331	Intergenic region, chromosome 1	No gene annotation	No homolog	Int
IG1_1428495	2277	633	Intergenic region, chromosome 1	No gene annotation	No homolog	Int
IG1_1459535	2829	241	Intergenic region, chromosome 1	No gene annotation	No homolog	Int
IG1_147730	2669	623	Intergenic region, chromosome 1	No gene annotation	No homolog	Int
IG1_1488167	7474	221	Intergenic region, chromosome 1	No gene annotation	No homolog	Int
IG1_1495019	1303	252	Intergenic region, chromosome 1	No gene annotation	No homolog	Int
IG1_1622885	2246	233	Intergenic region, chromosome 1	No gene annotation	No homolog	Int
IG1_1650963	2588	116	Intergenic region, chromosome 1	No gene annotation	No homolog	Int
IG1_1653344	2798	242	Intergenic region, chromosome 1	No gene annotation	No homolog	Int
IG1_1669072	1025	913	Intergenic region, chromosome 1	No gene annotation	No homolog	Int
IG1_1711150	2807	259	Intergenic region, chromosome 1	No gene annotation	No homolog	Int
IG1_175527	2579	463	Intergenic region, chromosome 1	No gene annotation	No homolog	Int
IG1_1780440	4487	112	Intergenic region, chromosome 1	No gene annotation	No homolog	Int
IG1_1780908	5653	484	Intergenic region, chromosome 1	No gene annotation	No homolog	Int
IG1_1781945	3219	771	Intergenic region, chromosome 1	No gene annotation	No homolog	Int
IG1_1797530	2093	312	Intergenic region, chromosome 1	No gene annotation	No homolog	Int
IG1_1803822	268	66	Intergenic region, chromosome 1	No gene annotation	No homolog	Int
IG1_181371	3993	203	Intergenic region, chromosome 1	No gene annotation	No homolog	Int
IG1_1818831	4043	247	Intergenic region, chromosome 1	No gene annotation	No homolog	Int
IG1_1876828	9064	808	Intergenic region, chromosome 1	No gene annotation	No homolog	Int
IG1_1891301	2026	848	Intergenic region, chromosome 1	No gene annotation	No homolog	Int
IG1_193540	2158	19	Intergenic region, chromosome 1	No gene annotation	No homolog	Int
IG1_1942024	2199	224	Intergenic region, chromosome 1	No gene annotation	No homolog	Int
IG1_196793	3349	507	Intergenic region, chromosome 1	No gene annotation	No homolog	Int
IG1_2049629	5279	997	Intergenic region, chromosome 1	No gene annotation	No homolog	Int
IG1_2102819	2811	274	Intergenic region, chromosome 1	No gene annotation	No homolog	Int
IG1_2152204	2117	358	Intergenic region, chromosome 1	No gene annotation	No homolog	Int
IG1_2166257	5983	226	Intergenic region, chromosome 1	No gene annotation	No homolog	Int
IG1_2196190	3516	502	Intergenic region, chromosome 1	No gene annotation	No homolog	Int
IG1_2266261	4757	944	Intergenic region, chromosome 1	No gene annotation	No homolog	Int
IG1_2266807	216	323	Intergenic region, chromosome 1	No gene annotation	Bcen2424_1982	Int
IG1_2305438	2528	216	Intergenic region, chromosome 1	No gene annotation	No homolog	Int
IG1_2384865	6274	657	Intergenic region, chromosome 1	No gene annotation	No homolog	Int
IG1_2402666	5272	168	Intergenic region, chromosome 1	No gene annotation	No homolog	Int
IG1_2431502	2049	821	Intergenic region, chromosome 1	No gene annotation	No homolog	Int
IG1_245729	4126	193	Intergenic region, chromosome 1	No gene annotation	No homolog	Int
IG1_247826	3025	934	Intergenic region, chromosome 1	No gene annotation	No homolog	Int
IG1_257623	1313	125	Intergenic region, chromosome 1	No gene annotation	No homolog	Int
IG1_2686150	4859	44	Intergenic region, chromosome 1	No gene annotation	No homolog	Int
IG1_2714718	9953	179	Intergenic region, chromosome 1	No gene annotation	No homolog	Int
IG1_2737984	5717	965	Intergenic region, chromosome 1	No gene annotation	No homolog	Int
IG1_2758916	7393	221	Intergenic region, chromosome 1	No gene annotation	No homolog	Int
IG1_2817503	8218	743	Intergenic region, chromosome 1	No gene annotation	No homolog	Int
IG1_2828670	3694	887	Intergenic region, chromosome 1	No gene annotation	No homolog	Int
IG1_2839754	1084	312	Intergenic region, chromosome 1	No gene annotation	No homolog	Int
IG1_2843061	1165	743	Intergenic region, chromosome 1	No gene annotation	No homolog	Int
IG1_288839	2113	856	Intergenic region, chromosome 1	No gene annotation	No homolog	Int
IG1_2896142	2026	347	Intergenic region, chromosome 1	No gene annotation	No homolog	Int
IG1_2912072	7624	257	Intergenic region, chromosome 1	No gene annotation	No homolog	Int
IG1_2921887	5283	746	Intergenic region, chromosome 1	No gene annotation	No homolog	Int
IG1_2941513	2566	281	Intergenic region, chromosome 1	No gene annotation	No homolog	Int
IG1_2956285	2115	391	Intergenic region, chromosome 1	No gene annotation	No homolog	Int
IG1_3129514	2136	711	Intergenic region, chromosome 1	No gene annotation	No homolog	Int
IG1_3138657	9259	98	Intergenic region, chromosome 1	No gene annotation	No homolog	Int
IG1_3139352	572	118	Intergenic region, chromosome 1	No gene annotation	No homolog	Int
IG1_3170819	3555	2	Intergenic region, chromosome 1	No gene annotation	No homolog	Int
IG1_3180283	225	843	Intergenic region, chromosome 1	No gene annotation	No homolog	Int
IG1_3180461	7252	241	Intergenic region, chromosome 1	No gene annotation	No homolog	Int
IG1_3180610	2187	139	Intergenic region, chromosome 1	No gene annotation	No homolog	Int
IG1_3241588	4626	283	Intergenic region, chromosome 1	No gene annotation	No homolog	Int
IG1_3242996	9669	331	Intergenic region, chromosome 1	No gene annotation	No homolog	Int
IG1_3246787	8502	857	Intergenic region, chromosome 1	No gene annotation	No homolog	Int
IG1_3255066	9136	283	Intergenic region, chromosome 1	No gene annotation	No homolog	Int
IG1_3308709	2863	685	Intergenic region, chromosome 1	No gene annotation	No homolog	Int
IG1_3360123	3355	337	Intergenic region, chromosome 1	No gene annotation	No homolog	Int
IG1_3368693	4586	2.22e-22	Intergenic region, chromosome 1	No gene annotation	No homolog	Int
IG1_3379970	4247	107	Intergenic region, chromosome 1	No gene annotation	No homolog	Int
IG1_3476475	5209	115	Intergenic region, chromosome 1	No gene annotation	No homolog	Int
IG1_3492560	2704	217	Intergenic region, chromosome 1	No gene annotation	No homolog	Int
IG1_352121	8697	173	Intergenic region, chromosome 1	No gene annotation	No homolog	Int
IG1_3535047	1896	27	Intergenic region, chromosome 1	No gene annotation	No homolog	Int
IG1_3537906	6609	125	Intergenic region, chromosome 1	No gene annotation	No homolog	Int
IG1_3541037	2986	102	Intergenic region, chromosome 1	No gene annotation	No homolog	Int
IG1_3543041	6716	332	Intergenic region, chromosome 1	No gene annotation	No homolog	Int
IG1_3554535	8098	139	Intergenic region, chromosome 1	No gene annotation	No homolog	Int
IG1_3556424	1006	559	Intergenic region, chromosome 1	No gene annotation	No homolog	Int
IG1_3598341	3617	539	Intergenic region, chromosome 1	No gene annotation	No homolog	Int
IG1_360976	218	516	Intergenic region, chromosome 1	No gene annotation	No homolog	Int
IG1_3634213	3663	113	Intergenic region, chromosome 1	No gene annotation	No homolog	Int
IG1_3664357	3695	349	Intergenic region, chromosome 1	No gene annotation	No homolog	Int
IG1_3745235	3553	601	Intergenic region, chromosome 1	No gene annotation	No homolog	Int
IG1_37663	4001	134	Intergenic region, chromosome 1	No gene annotation	No homolog	Int
IG1_3770932	2238	137	Intergenic region, chromosome 1	No gene annotation	No homolog	Int
IG1_3822505	2528	281	Intergenic region, chromosome 1	No gene annotation	No homolog	Int
IG1_392074	2203	352	Intergenic region, chromosome 1	No gene annotation	No homolog	Int
IG1_410649	6069	425	Intergenic region, chromosome 1	No gene annotation	No homolog	Int
IG1_446055	2584	145	Intergenic region, chromosome 1	No gene annotation	No homolog	Int
IG1_453676	6626	254	Intergenic region, chromosome 1	No gene annotation	No homolog	Int
IG1_471918	4945	166	Intergenic region, chromosome 1	No gene annotation	No homolog	Int
IG1_525485	2478	158	Intergenic region, chromosome 1	No gene annotation	No homolog	Int
IG1_563415	2895	293	Intergenic region, chromosome 1	No gene annotation	No homolog	Int
IG1_582769	225	124	Intergenic region, chromosome 1	No gene annotation	No homolog	Int
IG1_59230	1127	156	Intergenic region, chromosome 1	No gene annotation	No homolog	Int
IG1_598325	677	846	Intergenic region, chromosome 1	No gene annotation	No homolog	Int
IG1_631117	3566	129	Intergenic region, chromosome 1	No gene annotation	No homolog	Int
IG1_701310	2765	24	Intergenic region, chromosome 1	No gene annotation	No homolog	Int
IG1_830187	2311	127	Intergenic region, chromosome 1	No gene annotation	No homolog	Int
IG1_845294	5674	182	Intergenic region, chromosome 1	No gene annotation	No homolog	Int
IG1_846330	2308	406	Intergenic region, chromosome 1	No gene annotation	No homolog	Int
IG1_851142	8122	292	Intergenic region, chromosome 1	No gene annotation	No homolog	Int
IG1_890632	4964	1.1e-18	Intergenic region, chromosome 1	No gene annotation	No homolog	Int
IG1_898886	3393	2.97e-27	Intergenic region, chromosome 1	No gene annotation	No homolog	Int
IG1_953783	2802	166	Intergenic region, chromosome 1	No gene annotation	No homolog	Int
IG1_963484	1694	23	Intergenic region, chromosome 1	No gene annotation	No homolog	Int
IG2	3212	13	Intergenic region, chromosome 2	No gene annotation	No homolog	Int
IG2_1011813	3076	329	Intergenic region, chromosome 2	No gene annotation	No homolog	Int
IG2_1060502	2042	127	Intergenic region, chromosome 2	No gene annotation	No homolog	Int
IG2_1092309	3131	433	Intergenic region, chromosome 2	No gene annotation	No homolog	Int
IG2_1107856	1187	222	Intergenic region, chromosome 2	No gene annotation	No homolog	Int
IG2_1120955	4654	573	Intergenic region, chromosome 2	No gene annotation	No homolog	Int
IG2_1135565	1086	2.8e-20	Intergenic region, chromosome 2	No gene annotation	No homolog	Int
IG2_1156093	2003	379	Intergenic region, chromosome 2	No gene annotation	No homolog	Int
IG2_1191364	2991	471	Intergenic region, chromosome 2	No gene annotation	No homolog	Int
IG2_1207816	205	248	Intergenic region, chromosome 2	No gene annotation	No homolog	Int
IG2_1271157	211	258	Intergenic region, chromosome 2	No gene annotation	No homolog	Int
IG2_1327122	446	592	Intergenic region, chromosome 2	No gene annotation	No homolog	Int
IG2_1423308	4108	131	Intergenic region, chromosome 2	No gene annotation	No homolog	Int
IG2_1452240	4005	297	Intergenic region, chromosome 2	No gene annotation	No homolog	Int
IG2_1467745	2782	786	Intergenic region, chromosome 2	No gene annotation	No homolog	Int
IG2_1474118	2379	301	Intergenic region, chromosome 2	No gene annotation	No homolog	Int
IG2_1537005	2717	43	Intergenic region, chromosome 2	No gene annotation	No homolog	Int
IG2_1619082	1237	508	Intergenic region, chromosome 2	No gene annotation	No homolog	Int
IG2_1622450	442	234	Intergenic region, chromosome 2	No gene annotation	No homolog	Int
IG2_16302	6952	695	Intergenic region, chromosome 2	No gene annotation	No homolog	Int
IG2_1656016	302	279	Intergenic region, chromosome 2	No gene annotation	No homolog	Int
IG2_1719237	8073	905	Intergenic region, chromosome 2	No gene annotation	No homolog	Int
IG2_1754913	3162	542	Intergenic region, chromosome 2	No gene annotation	No homolog	Int
IG2_175839	1294	184	Intergenic region, chromosome 2	No gene annotation	No homolog	Int
IG2_1775692	5537	712	Intergenic region, chromosome 2	No gene annotation	No homolog	Int
IG2_1899056	2765	18	Intergenic region, chromosome 2	No gene annotation	No homolog	Int
IG2_1926503	4774	302	Intergenic region, chromosome 2	No gene annotation	No homolog	Int
IG2_2029035	3901	319	Intergenic region, chromosome 2	No gene annotation	No homolog	Int
IG2_2039105	348	517	Intergenic region, chromosome 2	No gene annotation	No homolog	Int
IG2_205028	2776	531	Intergenic region, chromosome 2	No gene annotation	No homolog	Int
IG2_2055265	4479	754	Intergenic region, chromosome 2	No gene annotation	No homolog	Int
IG2_2089610	3926	102	Intergenic region, chromosome 2	No gene annotation	No homolog	Int
IG2_2119934	1127	272	Intergenic region, chromosome 2	No gene annotation	No homolog	Int
IG2_2146009	3908	546	Intergenic region, chromosome 2	No gene annotation	No homolog	Int
IG2_2201625	2975	298	Intergenic region, chromosome 2	No gene annotation	No homolog	Int
IG2_2241699	208	71	Intergenic region, chromosome 2	No gene annotation	Bcen2424_4834	Int
IG2_2263493	4553	239	Intergenic region, chromosome 2	No gene annotation	No homolog	Int
IG2_2304176	3288	776	Intergenic region, chromosome 2	No gene annotation	No homolog	Int
IG2_2328812	532	17	Intergenic region, chromosome 2	No gene annotation	No homolog	Int
IG2_2336808	2591	39	Intergenic region, chromosome 2	No gene annotation	No homolog	Int
IG2_2342118	3323	737	Intergenic region, chromosome 2	No gene annotation	No homolog	Int
IG2_2344521	2333	511	Intergenic region, chromosome 2	No gene annotation	No homolog	Int
IG2_2355274	3718	741	Intergenic region, chromosome 2	No gene annotation	No homolog	Int
IG2_2434561	4668	211	Intergenic region, chromosome 2	No gene annotation	No homolog	Int
IG2_2435392	1361	631	Intergenic region, chromosome 2	No gene annotation	No homolog	Int
IG2_2436246	2737	55	Intergenic region, chromosome 2	No gene annotation	No homolog	Int
IG2_2510614	5749	257	Intergenic region, chromosome 2	No gene annotation	No homolog	Int
IG2_2557825	5916	396	Intergenic region, chromosome 2	No gene annotation	No homolog	Int
IG2_2569405	2731	541	Intergenic region, chromosome 2	No gene annotation	No homolog	Int
IG2_2570553	5918	193	Intergenic region, chromosome 2	No gene annotation	No homolog	Int
IG2_2586922	1067	175	Intergenic region, chromosome 2	No gene annotation	No homolog	Int
IG2_2644462	2069	346	Intergenic region, chromosome 2	No gene annotation	No homolog	Int
IG2_2694843	2229	381	Intergenic region, chromosome 2	No gene annotation	No homolog	Int
IG2_2737778	1135	459	Intergenic region, chromosome 2	No gene annotation	No homolog	Int
IG2_2875859	4074	102	Intergenic region, chromosome 2	No gene annotation	No homolog	Int
IG2_2878493	2927	118	Intergenic region, chromosome 2	No gene annotation	No homolog	Int
IG2_2914215	1557	312	Intergenic region, chromosome 2	No gene annotation	No homolog	Int
IG2_293080	2141	289	Intergenic region, chromosome 2	No gene annotation	No homolog	Int
IG2_295645	245	896	Intergenic region, chromosome 2	No gene annotation	No homolog	Int
IG2_2980616	2241	236	Intergenic region, chromosome 2	No gene annotation	No homolog	Int
IG2_2984457	3909	774	Intergenic region, chromosome 2	No gene annotation	No homolog	Int
IG2_3010692	9625	437	Intergenic region, chromosome 2	No gene annotation	No homolog	Int
IG2_3023656	8443	559	Intergenic region, chromosome 2	No gene annotation	No homolog	Int
IG2_305463	5493	242	Intergenic region, chromosome 2	No gene annotation	No homolog	Int
IG2_3097968	2749	598	Intergenic region, chromosome 2	No gene annotation	No homolog	Int
IG2_326356	3571	585	Intergenic region, chromosome 2	No gene annotation	No homolog	Int
IG2_327487	5666	582	Intergenic region, chromosome 2	No gene annotation	No homolog	Int
IG2_396034	3258	209	Intergenic region, chromosome 2	No gene annotation	No homolog	Int
IG2_408267	2373	632	Intergenic region, chromosome 2	No gene annotation	No homolog	Int
IG2_439284	3497	746	Intergenic region, chromosome 2	No gene annotation	No homolog	Int
IG2_464303	2965	302	Intergenic region, chromosome 2	No gene annotation	No homolog	Int
IG2_519183	4749	162	Intergenic region, chromosome 2	No gene annotation	No homolog	Int
IG2_529992	9173	354	Intergenic region, chromosome 2	No gene annotation	No homolog	Int
IG2_551370	4642	274	Intergenic region, chromosome 2	No gene annotation	No homolog	Int
IG2_55282	3209	206	Intergenic region, chromosome 2	No gene annotation	No homolog	Int
IG2_568212	6813	443	Intergenic region, chromosome 2	No gene annotation	No homolog	Int
IG2_625427	7385	88	Intergenic region, chromosome 2	No gene annotation	No homolog	Int
IG2_643345	2721	394	Intergenic region, chromosome 2	No gene annotation	No homolog	Int
IG2_690307	2692	111	Intergenic region, chromosome 2	No gene annotation	No homolog	Int
IG2_847551	2605	152	Intergenic region, chromosome 2	No gene annotation	No homolog	Int
IG2_902428	5246	126	Intergenic region, chromosome 2	No gene annotation	No homolog	Int
IG2_904254	2331	435	Intergenic region, chromosome 2	No gene annotation	No homolog	Int
IG2_933755	2703	877	Intergenic region, chromosome 2	No gene annotation	No homolog	Int
IG3_106284	5295	531	Intergenic region, chromosome 3	No gene annotation	No homolog	Int
IG3_116795	1051	316	Intergenic region, chromosome 3	No gene annotation	No homolog	Int
IG3_11785	1621	643	Intergenic region, chromosome 3	No gene annotation	No homolog	Int
IG3_202414	2074	247	Intergenic region, chromosome 3	No gene annotation	No homolog	Int
IG3_209555	3174	277	Intergenic region, chromosome 3	No gene annotation	No homolog	Int
IG3_216945	2635	24	Intergenic region, chromosome 3	No gene annotation	No homolog	Int
IG3_242956	9206	659	Intergenic region, chromosome 3	No gene annotation	No homolog	Int
IG3_244567	1307	539	Intergenic region, chromosome 3	No gene annotation	No homolog	Int
IG3_245540	5556	439	Intergenic region, chromosome 3	No gene annotation	No homolog	Int
IG3_264432	4611	19	Intergenic region, chromosome 3	No gene annotation	No homolog	Int
IG3_289386	6207	361	Intergenic region, chromosome 3	No gene annotation	No homolog	Int
IG3_316621	7854	269	Intergenic region, chromosome 3	No gene annotation	No homolog	Int
IG3_480246	2871	232	Intergenic region, chromosome 3	No gene annotation	No homolog	Int
IG3_536263	2297	247	Intergenic region, chromosome 3	No gene annotation	No homolog	Int
IG3_572966	4519	118	Intergenic region, chromosome 3	No gene annotation	No homolog	Int
IG3_584892	2586	991	Intergenic region, chromosome 3	No gene annotation	No homolog	Int
IG3_607288	914	501	Intergenic region, chromosome 3	No gene annotation	No homolog	Int
IG3_608028	9704	135	Intergenic region, chromosome 3	No gene annotation	No homolog	Int
IG3_608364	5089	23	Intergenic region, chromosome 3	No gene annotation	No homolog	Int
IG3_688383	2401	141	Intergenic region, chromosome 3	No gene annotation	No homolog	Int
IG3_710629	119	268	Intergenic region, chromosome 3	No gene annotation	No homolog	Int
IG3_745205	4956	268	Intergenic region, chromosome 3	No gene annotation	No homolog	Int
IG3_754644	5038	671	Intergenic region, chromosome 3	No gene annotation	No homolog	Int
IG3_757021	2932	356	Intergenic region, chromosome 3	No gene annotation	No homolog	Int
IG3_762717	2294	167	Intergenic region, chromosome 3	No gene annotation	No homolog	Int
IG3_769736	3074	666	Intergenic region, chromosome 3	No gene annotation	No homolog	Int
IG3_781759	1115	442	Intergenic region, chromosome 3	No gene annotation	No homolog	Int
IG3_784806	2275	107	Intergenic region, chromosome 3	No gene annotation	No homolog	Int
IG3_817239	3119	115	Intergenic region, chromosome 3	No gene annotation	No homolog	Int
IG3_858390	2807	152	Intergenic region, chromosome 3	No gene annotation	No homolog	Int
IG3_9096	1014	183	Intergenic region, chromosome 3	No gene annotation	No homolog	Int
				No assigned COG
BCAL0084	48	363	BCAL0084	putative phage transcriptional activator protein	No homolog	None
BCAL0085	2378	113	BCAL0085	hypothetical protein	No homolog	None
BCAL0086	1303	376	BCAL0086	hypothetical protein	No homolog	None
BCAL0088	1451	283	BCAL0088	hypothetical protein	No homolog	None
BCAL0093	2072	651	BCAL0093	putative phage tail protein	No homolog	None
BCAL0112	6718	22	BCAL0112	hypothetical protein	Bcen2424_0239	None
BCAL0124	2155	746	BCAL0124	flagellar regulon master regulator subunit FlhD	Bcen2424_0251	None
BCAL0138_J_1	3262	116	BCAL0138	No gene annotation*	No homolog	None
BCAL0169	8757	274	BCAL0169	hypothetical protein	No homolog	None	*
BCAL0172	3617	824	BCAL0172	putative plasmid conjugal transfer protein	No homolog	None
BCAL0175	5952	86	BCAL0175	hypothetical protein	No homolog	None
BCAL0177	2094	81	BCAL0177	putative plasmid conjugal transfer protein	No homolog	None
BCAL0180	2747	407	BCAL0180	hypothetical protein	No homolog	None
BCAL0182	4763	364	BCAL0182	putative plasmid recombinase	No homolog	None
BCAL0218	2015	637	BCAL0218	hypothetical protein	No homolog	None
BCAL0336	9316	102	BCAL0336	hypothetical protein	No homolog	None
BCAL0352	3516	28	BCAL0352	metallo peptidase, subfamily M15C*	Bcen2424_0486	None
BCAL0412	207	248	BCAL0412	No gene annotation	No homolog	None	*
BCAL0419	648	446	BCAL0419	hypothetical protein	No homolog	None
BCAL0440	9677	183	BCAL0440	hypothetical protein*	Bcen2424_3148	None
BCAL0542	3257	119	BCAL0542	putative iron-sulfur protein*	Bcen2424_3047	None	*
BCAL0582	2185	147	BCAL0582	hypothetical protein	No homolog	None	*
BCAL0656	1207	388	BCAL0656	putative aminotransferase	No homolog	None
BCAL0789	2758	644	BCAL0789	hypothetical protein	Bcen2424_2813	None
BCAL0822	2388	975	BCAL0822	NUDIX hydrolase	Bcen2424_2782	None
BCAL0948	2148	102	BCAL0948	putative plasmid-related recombination enzyme	No homolog	None
BCAL0949	2474	273	BCAL0949	putative phage-related integrase	No homolog	None
BCAL1028_J_2_1	1207	104	BCAL1028	No gene annotation	No homolog	None
BCAL1082	2009	835	BCAL1082	No gene annotation	Bcen2424_1199	None
BCAL1119	1575	246	BCAL1119	hypothetical protein	No homolog	None
BCAL1121	4996	544	BCAL1121	hypothetical protein	No homolog	None
BCAL1122	4463	235	BCAL1122	hypothetical protein	No homolog	None
BCAL1124	4474	173	BCAL1124	hypothetical protein	No homolog	None
BCAL1128	5244	137	BCAL1128	putative DNA-binding protein	No homolog	None
BCAL1129	2308	181	BCAL1129	hypothetical protein	No homolog	None
BCAL1130	4041	649	BCAL1130	hypothetical protein	No homolog	None
BCAL1131	2646	125	BCAL1131	hypothetical protein	No homolog	None
BCAL1143	2601	367	BCAL1143	No gene annotation	No homolog	None
BCAL1144	2778	179	BCAL1144	hypothetical protein	No homolog	None
BCAL1145	8387	49	BCAL1145	hypothetical protein	No homolog	None
BCAL1161	6136	712	BCAL1161	hypothetical protein*	No homolog	None
BCAL1166	1506	433	BCAL1166	hypothetical protein*	No homolog	None	*
BCAL1169	1187	763	BCAL1169	No gene annotation*	No homolog	None	*
BCAL1184	593	751	BCAL1184	No gene annotation	No homolog	None	*
BCAL1187	1834	254	BCAL1187	hypothetical protein	No homolog	None
BCAL1192	4515	113	BCAL1192	putative DNA-binding protein	No homolog	None
BCAL1193	2736	789	BCAL1193	hypothetical protein*	No homolog	None
BCAL1200	4513	497	BCAL1200	hypothetical protein	No homolog	None	*
BCAL2508	4816	13	BCAL1200	hypothetical protein	No homolog	None
BCAL1236	2376	227	BCAL1236	hypothetical protein*	Bcen2424_1265	None
BCAL1244	2631	154	BCAL1244	putative malonate decarboxylase*	Bcen2424_1273	None	*
BCAL1279	2223	844	BCAL1279	hypothetical protein*	No homolog	None	*
BCAL1291	4175	127	BCAL1291	hypothetical protein	No homolog	None	*
BCAL1292	1916	146	BCAL1292	hypothetical protein	No homolog	None
BCAL1296	2065	12	BCAL1296	hypothetical protein	No homolog	None
BCAL1298	1152	249	BCAL1298	hypothetical protein*	No homolog	None
BCAL1299	1199	604	BCAL1299	hypothetical protein	No homolog	None	*
BCAL1300	1113	231	BCAL1300	hypothetical protein	No homolog	None
BCAL1301	4064	117	BCAL1301	hypothetical protein	No homolog	None
BCAL1316	7158	574	BCAL1316	hypothetical protein	No homolog	None
BCAL1317	1326	165	BCAL1317	putative phage integrase	No homolog	None
BCAL1353	2186	273	BCAL1353	hypothetical protein	No homolog	None
BCAL1356	3895	115	BCAL1356	hypothetical protein	No homolog	None
BCAL1357	261	144	BCAL1357	hypothetical protein*	No homolog	None
BCAL1358	1591	704	BCAL1358	hypothetical protein	No homolog	None	*
BCAL1360	1105	489	BCAL1360	hypothetical protein	No homolog	None
BCAL1363	3344	704	BCAL1363	hypothetical protein	No homolog	None
BCAL1365	4465	122	BCAL1365	putative lipoprotein*	No homolog	None
BCAL1366	1524	223	BCAL1366	hypothetical protein	No homolog	None	*
BCAL1382	2014	162	BCAL1382	hypothetical protein*	No homolog	None
BCAL1446	2176	776	BCAL1446	putative lipoprotein*	Bcen2424_1439	None	*
BCAL1454	2523	132	BCAL1454	hypothetical protein	Bcen2424_1447	None	*
BCAL1459	2169	146	BCAL1459	calcineurin-like phosphoesterase	No homolog	None
BCAL1495	3545	413	BCAL1495	hypothetical protein	Bcen2424_1488	None
BCAL1539	2068	138	BCAL1539	hypothetical protein*	Bcen2424_1532	None
BCAL1559	5795	101	BCAL1559	hypothetical protein	No homolog	None	*
BCAL1560	5585	222	BCAL1560	hypothetical protein	No homolog	None
BCAL1569	2573	231	BCAL1569	hypothetical protein	No homolog	None
BCAL1570	3498	604	BCAL1570	hypothetical protein	No homolog	None
BCAL1577	2121	118	BCAL1577	hypothetical protein	No homolog	None
BCAL1583	2012	698	BCAL1583	hypothetical protein	No homolog	None
BCAL1584	3074	269	BCAL1584	hypothetical protein	No homolog	None
BCAL1586	2964	24	BCAL1586	hypothetical protein	No homolog	None
BCAL1588	2659	723	BCAL1588	hypothetical protein	No homolog	None
BCAL1590	2048	167	BCAL1590	hypothetical protein	No homolog	None
BCAL1596	8739	284	BCAL1596	hypothetical protein	No homolog	None
BCAL1598	2232	968	BCAL1598	hypothetical protein*	No homolog	None
BCAL1603	2125	715	BCAL1603	hypothetical protein	No homolog	None	*
BCAL1605	3515	642	BCAL1605	hypothetical protein	No homolog	None
BCAL1626	2803	146	BCAL1626	hypothetical protein	No homolog	None
BCAL1628	5437	587	BCAL1628	hypothetical protein	No homolog	None
BCAL1629	2355	634	BCAL1629	hypothetical protein	No homolog	None
BCAL1630	2561	417	BCAL1630	hypothetical protein	No homolog	None
BCAL1632	4094	661	BCAL1632	putative lipoprotein*	No homolog	None
BCAL1633	3933	233	BCAL1633	No gene annotation	No homolog	None	*
BCAL1672_J_0	3068	961	BCAL1672	No gene annotation	No homolog	None
BCAL1672_J_1	3096	249	BCAL1672	No gene annotation	Bcen2424_1621	None
BCAL1680	2821	848	BCAL1680	putative type-1 fimbrial protein*	No homolog	None
BCAL1816	6848	348	BCAL1816	hypothetical protein*	No homolog	None	*
BCAL1833	7734	197	BCAL1833	hypothetical protein*	Bcen2424_1760	None	*
BCAL1844	2091	961	BCAL1844	hypothetical protein	Bcen2424_1771	None	*
BCAL1848	2437	303	BCAL1848	hypothetical protein*	No homolog	None
BCAL1857	3734	389	BCAL1857	hypothetical protein	No homolog	None	*
BCAL1954	2438	525	BCAL1954	hypothetical protein*	No homolog	None
BCAL1972	5298	18	BCAL1972	hypothetical protein	No homolog	None	*
BCAL1974	3894	977	BCAL1974	putative lipoprotein*	Bcen2424_1902	None
BCAL2081	2181	254	BCAL2081	UDP-3-O-[3-hydroxymyristoyl] glucosamine N-acyltransferase	Bcen2424_2009	None	*
BCAL2099	2015	397	BCAL2099	hypothetical protein	Bcen2424_2027	None
BCAL2159	1137	377	BCAL2159	hypothetical protein*	Bcen2424_2087	None
BCAL2161	2303	126	BCAL2161	hypothetical protein*	Bcen2424_2089	None	*
BCAL2206	234	233	BCAL2206	phasin-like protein	Bcen2424_2134	None	*
BCAL2270	1849	317	BCAL2270	hypothetical protein	No homolog	None
BCAL2277	3337	359	BCAL2277	hypothetical protein	No homolog	None
BCAL2279	3005	939	BCAL2279	No gene annotation	No homolog	None
BCAL2307	3685	28	BCAL2307	hypothetical protein	No homolog	None
BCAL2439	3654	855	BCAL2439	hypothetical protein	No homolog	None
BCAL2461	2634	262	BCAL2461	hypothetical protein	Bcen2424_2382	None
BCAL2491	1422	142	BCAL2491	hypothetical protein*	No homolog	None
BCAL2492	5317	102	BCAL2492	putative transport permease protein	No homolog	None	*
BCAL2500	336	964	BCAL2500	hypothetical protein	No homolog	None
BCAL2501	4544	309	BCAL2501	hypothetical protein	No homolog	None
BCAL2505	4477	101	BCAL2505	hypothetical protein	No homolog	None
BCAL2506	7392	137	BCAL2506	hypothetical protein	No homolog	None
BCAL2507	2126	246	BCAL2507	hypothetical protein	No homolog	None
BCAL2516	5747	854	BCAL2516	hypothetical protein	No homolog	None
BCAL2517	9308	145	BCAL2517	hypothetical protein	No homolog	None
BCAL2520	13	669	BCAL2520	putative lipoprotein*	No homolog	None
BCAL2523A	1241	241	BCAL2523A	hypothetical protein	No homolog	None	*
BCAL2526	2666	136	BCAL2526	No gene annotation	No homolog	None
BCAL2531	463	112	BCAL2531	hypothetical protein	No homolog	None
BCAL2548_J_0	229	843	BCAL2548	No gene annotation*	No homolog	None
BCAL2552	6482	616	BCAL2552	hypothetical protein	No homolog	None	*
BCAL2555	2185	814	BCAL2555	hypothetical protein	No homolog	None
BCAL2556	2364	214	BCAL2556	putative helicase	No homolog	None
BCAL2557	2133	723	BCAL2557	hypothetical protein	No homolog	None
BCAL2562	2971	267	BCAL2562	No gene annotation	No homolog	None
BCAL2565	2767	977	BCAL2565	hypothetical protein	No homolog	None
BCAL2567	5044	76	BCAL2567	hypothetical protein	No homolog	None
BCAL2568	1706	331	BCAL2568	No gene annotation	No homolog	None
BCAL2569	3815	915	BCAL2569	hypothetical protein	No homolog	None
BCAL2588	3169	362	BCAL2588	No gene annotation	No homolog	None
BCAL2596	3805	307	BCAL2596	hypothetical protein	No homolog	None
BCAL2597	2976	168	BCAL2597	hypothetical protein	No homolog	None
BCAL2599	2906	74	BCAL2599	hypothetical protein	No homolog	None
BCAL2600	139	4	BCAL2600	integrase	No homolog	None
BCAL2601_J_0	7011	596	BCAL2601	No gene annotation	No homolog	None
BCAL2607	256	582	BCAL2607	hypothetical protein*	No homolog	None
BCAL2846	2641	159	Multiple hits	No gene annotation	Bcen2424_1150	None	*
BCAL2847	7163	118	Multiple hits	No gene annotation	No homolog	None
BCAL2848	4507	109	Multiple hits	No gene annotation	Bcen2424_1148	None
BCAL2851	2028	209	Multiple hits	No gene annotation	Bcen2424_1145	None
BCAL2852	1079	4.67e-22	Multiple hits	No gene annotation	No homolog	None
BCAL2859	4983	213	Multiple hits	No gene annotation	Bcen2424_1140	None
BCAL2860	3464	325	Multiple hits	No gene annotation	Bcen2424_1139	None
BCAL2867	3002	173	Multiple hits	No gene annotation	Bcen2424_1132	None
BCAL2872	5063	12	Multiple hits	No gene annotation	Bcen2424_1127	None
BCAL2873	3242	114	Multiple hits	No gene annotation	Bcen2424_1126	None
BCAL2874	3896	324	Multiple hits	No gene annotation	Bcen2424_1125	None
BCAL2875	2396	499	Multiple hits	No gene annotation	Bcen2424_1124	None
BCAL2877	2357	122	Multiple hits	No gene annotation	Bcen2424_1122	None
BCAL2878	2451	316	Multiple hits	No gene annotation	Bcen2424_1121	None
BCAL2883	241	994	Multiple hits	No gene annotation	Bcen2424_1116	None
BCAL2886	2185	368	Multiple hits	No gene annotation	Bcen2424_1113	None
BCAL2892	2576	484	Multiple hits	No gene annotation	Bcen2424_1106	None
BCAL2896	3021	123	Multiple hits	No gene annotation	Bcen2424_1102	None
BCAL2905	2305	768	BCAL2905	hypothetical protein	No homolog	None
BCAL2962	2265	806	BCAL2962	hypothetical protein	No homolog	None
BCAL2963	8753	173	BCAL2963	putative phage-related DNA-binding protein	No homolog	None
BCAL2964	5037	785	BCAL2964	putative phage-related DNA-binding protein	No homolog	None
BCAL2965	4391	282	BCAL2965	hypothetical protein	No homolog	None
BCAL2965a	4061	158	BCAL2965a	hypothetical protein	No homolog	None
BCAL2965C	8974	292	BCAL2965C	hypothetical protein	No homolog	None
BCAL2968	2002	731	BCAL2968	hypothetical protein	No homolog	None
BCAL2969	1503	234	BCAL2969	hypothetical protein	No homolog	None
BCAL2969a	4492	797	BCAL2969a	hypothetical protein	No homolog	None
BCAL2970	372	716	BCAL2970	hypothetical protein	No homolog	None
BCAL2971	9475	175	BCAL2971	hypothetical protein	No homolog	None
BCAL2971a	5738	268	BCAL2971a	hypothetical protein	No homolog	None
BCAL2972	5318	335	BCAL2972	hypothetical protein	No homolog	None
BCAL2973	1309	121	BCAL2973	hypothetical protein*	Bcen2424_1036	None
BCAL2974	2518	234	BCAL2974	hypothetical protein	Bcen2424_1035	None	*
BCAL2979	308	781	BCAL2979	NAD-dependent formate dehydrogenase delta subunit	Bcen2424_1030	None
BCAL3017	2315	471	BCAL3017	hypothetical protein*	No homolog	None
BCAL3031	2029	357	BCAL3031	hypothetical protein	No homolog	None	*
BCAL3075	3699	281	BCAL3075	No gene annotation	No homolog	None
BCAL3076	9151	148	BCAL3076	putative integrase	No homolog	None
BCAL3078_J_0	4161	441	BCAL3078	putative lipoprotein*	No homolog	None
BCAL3079	6867	17	BCAL3079	hypothetical protein	No homolog	None	*
BCAL3080	6696	632	BCAL3080	hypothetical protein	No homolog	None
BCAL3081	2927	155	BCAL3081	hypothetical protein	No homolog	None
BCAL3083	2389	274	BCAL3083	hypothetical protein	No homolog	None
BCAL3125	8116	227	BCAL3125	No gene annotation	No homolog	None
BCAL3148	2724	517	BCAL3148	hypothetical protein	Bcen2424_0858	None
BCAL3150	5443	106	BCAL3150	hypothetical protein*	Bcen2424_0856	None
BCAL3154	2178	548	BCAL3154	putative glycine-rich surface protein	No homolog	None	*
BCAL3217	1014	41	BCAL3217	putative acetyltransferase protein	No homolog	None
BCAL3223_J_0	722	422	BCAL3223	No gene annotation*	No homolog	None
BCAL3223_J_1	2961	139	BCAL3223	No gene annotation*	No homolog	None	*
BCAL3228	2498	317	BCAL3228	hypothetical protein	No homolog	None	*
BCAL3232	6545	137	BCAL3232	hypothetical protein	No homolog	None
BCAL3236	4557	253	Multiple hits	No gene annotation	No homolog	None
BCAL3237	1358	276	Multiple hits	No gene annotation	No homolog	None
BCAL3249_J_1	1281	41	BCAL3249	No gene annotation	No homolog	None
BCAL3250	1056	997	Multiple hits	No gene annotation	No homolog	None
BCAL3258	7398	253	BCAL3258	tetracycline repressor protein	Bcen2424_0763	None
BCAL3259_J_0	488	881	BCAL3259	No gene annotation	No homolog	None
BCAL3259_J_1	6735	116	BCAL3259	No gene annotation	Bcen2424_0762	None
BCAL3271	2304	475	BCAL3271	thioredoxin	No homolog	None
BCAL3298	5653	278	BCAL3298	hypothetical protein*	Bcen2424_0727	None
BCAL3354_J_1	2101	44	BCAL3354	No gene annotation	Bcen2424_0672	None	*
BCAL3438	2131	525	BCAL3438	putative lipoprotein*	Bcen2424_0585	None
BCALr0080	2263	444	BCALr0080	tRNA-Arg	Bcen2424_R0005	None	*
BCALr0164	7282	409	BCALr0164	tRNA-Ala	Bcen2424_R0006	None
BCALr0332	9336	431	BCALr0332	tRNA-Thr	Bcen2424_R0015	None
BCALr0457	778	316	BCALr0457	tRNA-Lys	Bcen2424_R0073	None
BCALr1117	2292	477	BCALr1117	misc_RNA	Bcen2424_1236	None
BCALr1279	2627	5	BCALr1279	tRNA-Pro	Bcen2424_R0037	None
BCALr1551a	3279	575	Multiple hits	No gene annotation	Bcen2424_R0043, Bcen2424_R0042, Bcen2424_R0041	None
BCALr2125c	2158	197	Multiple hits	No gene annotation	Bcen2424_R0054, Bcen2424_R0052, Bcen2424_R0050, Bcen2424_R0047	None
BCALr2125e	2658	307	Multiple hits	No gene annotation	Bcen2424_R0054, Bcen2424_R0052, Bcen2424_R0050, Bcen2424_R0047	None
BCALr2125f	1922	254	Multiple hits	No gene annotation	Bcen2424_R0055, Bcen2424_R0053, Bcen2424_R0051	None
BCALr2219	2124	135	BCALr2219	tRNA-Met	Bcen2424_R0058	None
BCALr1614	2328	117	Multiple hits	No gene annotation	Bcen2424_R0068, Bcen2424_R0044	None
BCALr2687	2411	185	BCALr2687	tRNA-Leu	Bcen2424_R0069	None
BCALr2852a	3154	545	Multiple hits	No gene annotation	Bcen2424_R0036	None
BCALr2852d	2666	138	Multiple hits	No gene annotation	Bcen2424_R0035, Bcen2424_R0034, Bcen2424_R0033	None
BCALr0970a	1612	229	Multiple hits	No gene annotation	Bcen2424_R0032, Bcen2424_R0031	None
IG1_3319801	3223	11	BCALr3029	tRNA-Ser	Bcen2424_R0025	None
BCALr3075	2985	267	BCALr3075	tRNA-Gly	Bcen2424_R0024	None
BCALr3205	1349	3	BCALr3205	tRNA-Lys	Bcen2424_R0023	None
BCALr3443	1459	296	BCALr3443	tRNA-Pro	Bcen2424_R0021	None
BCAM0022	2022	436	Multiple hits	No gene annotation	Bcen2424_5713, Bcen2424_2212	None
BCAM0041	482	369	BCAM0041	putative lipoprotein*	No homolog	None
BCAM0074	848	108	BCAM0074	hypothetical protein	No homolog	None	*
BCAM0147	6687	575	BCAM0147	hypothetical protein	No homolog	None
BCAM0151	8393	236	BCAM0151	No gene annotation	No homolog	None
BCAM0159	3157	11	BCAM0159	conserved ypothetical protein	No homolog	None
BCAM0202	2071	473	BCAM0202	hypothetical protein*	No homolog	None
BCAM0216	6549	143	BCAM0216	hypothetical protein	No homolog	None	*
BCAM0217	7173	469	BCAM0217	hypothetical protein	No homolog	None
BCAM0225	38	874	BCAM0225	No gene annotation*	No homolog	None
BCAL3293	2475	385	Multiple hits	No gene annotation	No homolog	None	*
BCAL3295	6743	509	Multiple hits	No gene annotation	No homolog	None
BCAM0258	2346	171	BCAM0258	repressor protein	No homolog	None
BCAM0270	404	218	BCAM0270	hypothetical protein	No homolog	None
BCAM0273	7192	157	BCAM0273	No gene annotation	No homolog	None
BCAM0274a	2034	255	BCAM0274a	No gene annotation	No homolog	None
BCAM0275	2508	874	BCAM0275	hypothetical protein	No homolog	None
BCAM0280A	5278	11	BCAM0280A	hypothetical protein	No homolog	None
BCAM0282	2107	717	BCAM0282	hypothetical protein	No homolog	None
BCAM0301	2411	552	BCAM0301	hypothetical protein	No homolog	None
BCAM0335_J_0	2521	134	BCAM0335	No gene annotation	Bcen2424_3322	None
BCAM0340	2336	123	BCAM0340	hypothetical protein	No homolog	None
BCAM0345	2154	785	BCAM0345	hypothetical protein*	Bcen2424_3331	None
BCAM0354	1251	436	BCAM0354	putative transcriptional regulator	No homolog	None	*
BCAM0384	2142	474	BCAM0384	putative lipoprotein*	Bcen2424_3373	None
BCAM0398	2581	84	BCAM0398	hypothetical protein	No homolog	None	*
BCAM0428	2336	242	BCAM0428	hypothetical protein*	No homolog	None
BCAM0454_J_0	1337	114	BCAM0454	No gene annotation	No homolog	None	*
BCAM0457	8319	108	BCAM0457	hypothetical protein*	No homolog	None
BCAM0475	6094	127	BCAM0475	hypothetical protein	Bcen2424_3437	None	*
BCAM0476	1798	287	BCAM0476	hypothetical protein	No homolog	None
BCAM0488	6597	347	BCAM0488	hypothetical protein*	No homolog	None
BCAM0497	2146	143	BCAM0497	putative lipoprotein*	No homolog	None	*
BCAM0510	8654	245	BCAM0510	hypothetical protein	No homolog	None	*
BCAM0529A	1955	218	BCAM0529A	hypothetical protein*	No homolog	None
BCAM0546	9347	529	BCAM0546	hypothetical protein	No homolog	None	*
BCAM0616	3995	119	BCAM0616	hypothetical protein	Bcen2424_3587	None
BCAM0643	2852	32	BCAM0643	hypothetical protein	Bcen2424_3614	None
BCAM0694	2076	836	BCAM0694	hypothetical protein	Bcen2424_3660	None
BCAM0709	4545	163	BCAM0709	hypothetical protein*	No homolog	None
BCAM0723	3225	109	BCAM0723	hypothetical protein*	No homolog	None	*
BCAM0786	1264	277	BCAM0786	hypothetical protein	No homolog	None	*
BCAM0788	1587	853	BCAM0788	No gene annotation	No homolog	None
BCAM0800	2916	616	BCAM0800	hypothetical protein	Bcen2424_3765	None
BCAM0828	3621	696	BCAM0828	hypothetical protein	No homolog	None
BCAM0838	3578	103	BCAM0838	hypothetical protein	No homolog	None
BCAM0853	2544	301	BCAM0853	hypothetical protein	Bcen2424_3818	None
BCAM0895	275	39	BCAM0895	hypothetical protein	No homolog	None
BCAM0929	1158	532	BCAM0929	hypothetical protein*	No homolog	None
BCAM0942	3391	556	BCAM0942	hypothetical protein*	No homolog	None	*
BCAM0983A	3387	422	BCAM0983A	putative entericidin B-like bacteriolytic toxin*	No homolog	None	*
BCAM0988	5526	413	BCAM0988	hypothetical protein*	No homolog	None	*
BCAM1026	5969	103	BCAM1026	putative phage DNA-binding protein	No homolog	None	*
BCAM1028	4089	376	BCAM1028	hypothetical protein	No homolog	None
BCAM1029	4647	117	BCAM1029	hypothetical protein	No homolog	None
BCAM1034	7429	342	BCAM1034	hypothetical protein	No homolog	None
BCAM1035	4534	336	BCAM1035	hypothetical protein	No homolog	None
BCAM1036	627	136	BCAM1036	phage methyltransferase	No homolog	None
BCAM1038	8177	532	BCAM1038	hypothetical protein	No homolog	None
BCAM1039	9912	75	BCAM1039	hypothetical protein	No homolog	None
BCAM1040	2835	398	BCAM1040	hypothetical protein	No homolog	None
BCAM1044	5559	261	BCAM1044	hypothetical protein	No homolog	None
BCAM1045	3584	454	BCAM1045	hypothetical protein	No homolog	None
BCAM1046	306	224	BCAM1046	hypothetical protein	No homolog	None
BCAM1047	409	341	BCAM1047	hypothetical protein	No homolog	None
BCAM1048	5885	339	BCAM1048	hypothetical protein*	No homolog	None
BCAM1049	4729	31	BCAM1049	hypothetical protein	No homolog	None	*
BCAM1050	6471	339	BCAM1050	hypothetical protein	No homolog	None
BCAM1052	4077	42	BCAM1052	hypothetical protein	No homolog	None
BCAM1053a	1598	146	BCAM1053a	putative phage DNA-binding protein	No homolog	None
IG2_1140182	4486	228	BCAM1053a	putative phage DNA-binding protein	No homolog	None
BCAM1053C	2616	635	BCAM1053C	hypothetical protein	No homolog	None
BCAM1054	2141	385	BCAM1054	putative phage DNA-binding protein	No homolog	None
BCAM1059	2673	658	BCAM1059	putative phage DNA binding protein	No homolog	None
BCAM1061	304	286	BCAM1061	hypothetical protein	No homolog	None
BCAM1062	205	127	BCAM1062	hypothetical protein	No homolog	None
BCAM1067	2465	361	BCAM1067	hypothetical protein	No homolog	None
BCAM1070	172	838	BCAM1070	hypothetical protein	No homolog	None
BCAM1071	6017	336	BCAM1071	hypothetical protein	No homolog	None
BCAM1072	3494	136	BCAM1072	hypothetical protein	No homolog	None
BCAM1079	3182	569	BCAM1079	hypothetical protein	No homolog	None
BCAM1080	874	244	BCAM1080	hypothetical protein	No homolog	None
BCAM1081	194	746	BCAM1081	hypothetical protein	No homolog	None
BCAM1082	2706	831	BCAM1082	hypothetical protein	No homolog	None
BCAM1082A	9948	138	BCAM1082A	putative exported phage protein*	No homolog	None
BCAM1084	2359	127	BCAM1084	hypothetical protein	No homolog	None	*
BCAM1086	2122	178	BCAM1086	hypothetical protein	No homolog	None
BCAM1089	2117	42	BCAM1089	putative exported phage protein*	No homolog	None
BCAM1090	2164	217	BCAM1090	putative phage lipoprotein*	No homolog	None	*
BCAM1094	2032	441	BCAM1094	hypothetical protein	No homolog	None	*
BCAM1097	4769	892	BCAM1097	hypothetical protein	No homolog	None
BCAM1102	7514	538	BCAM1102	No gene annotation	No homolog	None
BCAM1163	5933	385	BCAM1163	hypothetical protein	Bcen2424_4057	None
BCAM1215	2957	337	BCAM1215	hypothetical protein*	Bcen2424_4089	None
BCAM1242	283	352	BCAM1242	hypothetical protein*	Bcen2424_4117	None	*
BCAM1248	3554	199	BCAM1248	putative oxygenase	Bcen2424_4124	None	*
BCAM1278	2045	184	BCAM1278	hypothetical protein*	No homolog	None
BCAM1327	3239	249	BCAM1327	hypothetical protein	No homolog	None	*
BCAM1328	3666	505	BCAM1328	No gene annotation*	Bcen2424_4196	None
BCAM1347	2143	458	BCAM1347	putative acyl carrier protein	Bcen2424_4214	None	*
BCAM1363	2741	483	BCAM1363	hypothetical protein	Bcen2424_4228	None
BCAM1410	3344	956	BCAM1410	putative lipoprotein*	No homolog	None
BCAM1413a	1368	244	BCAM1413a	hypothetical protein	Bcen2424_4278	None	*
BCAM1414	3424	18	BCAM1414	hypothetical protein	Bcen2424_4279	None
BCAM1451	1569	588	BCAM1451	hypothetical protein*	Bcen2424_4323	None
BCAM1464	2354	899	BCAM1464	hypothetical protein	No homolog	None	*
BCAM1490	2513	19	BCAM1490	hypothetical protein*	No homolog	None
BCAM1491	3073	61	BCAM1491	hypothetical protein*	Bcen2424_4363	None	*
BCAM1498_J_1	2534	776	BCAM1498	No gene annotation	Bcen2424_4371	None	*
IG2_1703077	3123	776	BCAM1535	putative lipoprotein	No homolog	None
BCAM1557	5312	168	BCAM1557	hypothetical protein	No homolog	None
BCAM1594	2038	126	BCAM1594	hypothetical protein	No homolog	None
BCAM1604	2756	128	BCAM1604	hypothetical protein*	Bcen2424_4460	None
BCAM1617	3602	314	BCAM1617	hypothetical protein	No homolog	None	*
BCAM1667	1377	156	BCAM1667	hypothetical protein	No homolog	None
BCAM1669	4856	125	BCAM1669	hypothetical protein*	No homolog	None
BCAM1696	3626	319	BCAM1696	putative lipoprotein*	No homolog	None	*
BCAM1706	2267	133	BCAM1706	hypothetical protein	Bcen2424_4524	None	*
BCAM1767	4131	319	BCAM1767	putative regulatory protein	No homolog	None
BCAM1777A	2909	133	BCAM1777A	hypothetical protein*	Bcen2424_4597	None
BCAM1799	4367	388	BCAM1799	hypothetical protein	No homolog	None	*
BCAM1800	2651	723	BCAM1800	hypothetical protein	No homolog	None
BCAM1811	2713	185	BCAM1811	hypothetical protein	No homolog	None
BCAM1834	6762	16	BCAM1834	hypothetical protein	No homolog	None
BCAM1836	4521	753	BCAM1836	hypothetical protein	No homolog	None
BCAM1857	7878	252	BCAM1857	hypothetical protein	No homolog	None
BCAM1875	609	697	BCAM1875	hypothetical protein	No homolog	None
BCAM1876A	3553	706	BCAM1876A	hypothetical protein	No homolog	None
BCAM1880	2775	178	BCAM1880	hypothetical protein	No homolog	None
BCAM1882	8077	557	BCAM1882	hypothetical protein	No homolog	None
BCAM1884	2483	865	BCAM1884	putative DNA-binding phage protein	No homolog	None
BCAM1907	3606	768	BCAM1907	hypothetical protein	No homolog	None
BCAM1910	2178	977	BCAM1910	hypothetical protein	No homolog	None
BCAM1919	4656	339	BCAM1919	hypothetical protein	No homolog	None
BCAM1920	1613	998	BCAM1920	hypothetical protein	No homolog	None
BCAM1921	2467	621	BCAM1921	putative phage membrane protein	No homolog	None
BCAM1922	2354	248	BCAM1922	putative DNA-binding phage protein	No homolog	None
BCAM1923	1997	404	BCAM1923	No gene annotation	No homolog	None
BCAM1906	1624	468	Multiple hits	No gene annotation	No homolog	None
BCAM1925	3524	131	Multiple hits	No gene annotation	No homolog	None
BCAM1927	2336	721	BCAM1927	hypothetical protein*	Bcen2424_4733	None
BCAM1929	804	528	Multiple hits	No gene annotation	No homolog	None	*
BCAM1930	4768	901	Multiple hits	No gene annotation	No homolog	None
BCAM1953	5233	152	Multiple hits	No gene annotation	No homolog	None
BCAM1980	586	2	BCAM1980	hypothetical protein	No homolog	None
BCAM2006a_J_1	2378	255	BCAM2006a	No gene annotation	No homolog	None
BCAM2068	5096	54	BCAM2068	hypothetical protein	No homolog	None
BCAM2073	2465	355	BCAM2073	hypothetical protein*	Bcen2424_4880	None
BCAM2112a	2966	541	BCAM2112a	No gene annotation	No homolog	None	*
BCAM2130	4071	903	BCAM2130	3-hydroxyanthranilate 3,4-dioxygenase	No homolog	None
BCAM2143	1364	652	BCAM2143	cable pilus associated adhesin protein	No homolog	None
BCAM2177	7661	171	BCAM2177	hypothetical protein*	No homolog	None
BCAM2205	2334	252	BCAM2205	hypothetical protein	No homolog	None	*
BCAM2244	2525	188	BCAM2244	hypothetical protein*	No homolog	None
BCAM2252_J_0	5868	149	BCAM2252	No gene annotation	No homolog	None	*
BCAM2252_J_1	2121	156	BCAM2252	No gene annotation	No homolog	None
BCAM2274a	107	908	BCAM2274a	hypothetical protein	No homolog	None
BCAM2287	7102	514	BCAM2287	hypothetical protein	Bcen2424_5044	None
BCAM2356	8721	379	BCAM2356	hypothetical protein	Bcen2424_5113	None
BCAM2359A	2067	102	BCAM2359A	putative DNA-binding protein	No homolog	None
BCAM2400a	2656	355	BCAM2400a	hypothetical protein*	Bcen2424_5161	None
BCAM2402	2328	14	BCAM2402	hypothetical protein	Bcen2424_5164	None	*
BCAM2414	2616	359	BCAM2414	hypothetical protein	Bcen2424_5176	None
BCAM2417	3171	157	BCAM2417	hypothetical protein	No homolog	None
BCAM2422	2397	16	BCAM2422	hypothetical protein*	No homolog	None
BCAM2444	4625	195	BCAM2444	hypothetical protein*	No homolog	None	*
BCAM2475	433	276	BCAM2475	hypothetical protein*	Bcen2424_5277	None	*
BCAM2486	3549	235	BCAM2486	hypothetical protein*	Bcen2424_5288	None	*
BCAM2513	2077	411	BCAM2513	hypothetical protein	Bcen2424_5318	None	*
BCAM2535	3734	601	BCAM2535	hypothetical protein	No homolog	None
BCAM2547a	110	239	BCAM2547a	glyoxalase/bleomycin resistance protein/dioxygenase superfamily protein	No homolog	None
BCAM2555	3126	978	BCAM2555	hypothetical protein*	No homolog	None
BCAM2609	2492	121	BCAM2609	hypothetical protein*	Bcen2424_5415	None	*
BCAM2615	2256	131	BCAM2615	hypothetical protein	Bcen2424_5421	None	*
BCAM2624	2112	377	BCAM2624	hypothetical protein	Bcen2424_5429	None
BCAM2679	2423	475	BCAM2679	hypothetical protein	No homolog	None
BCAM2685	2927	148	BCAM2685	hypothetical protein	Bcen2424_5496	None
BCAM2686	3945	138	BCAM2686	hypothetical protein	No homolog	None
BCAM2713	4481	251	BCAM2713	hypothetical protein*	No homolog	None
BCAM2714	1045	923	Multiple hits	No gene annotation	No homolog	None	*
BCAM2759	3869	81	BCAM2759	putative minor pilin and initiator*	No homolog	None
BCAM2762	1617	342	BCAM2762	giant cable pilus chaperone protein*	No homolog	None	*
BCAM2766	2705	324	BCAM2766	hypothetical protein*	No homolog	None	*
BCAM2811	2062	28	BCAM2811	hypothetical protein	No homolog	None	*
BCAMr0727	2557	637	BCAMr0727	tRNA-OTHER	Bcen2424_R0074	None
BCAS0009	6948	509	BCAS0009	hypothetical protein	No homolog	None
BCAS0012	3065	177	BCAS0012	putative NifQ protein	No homolog	None
BCAM2636	1511	144	Multiple hits	No gene annotation	No homolog	None
BCAS0076	3043	371	BCAS0076	hypothetical protein	No homolog	None
BCAS0151	3196	273	BCAS0151	hypothetical protein*	No homolog	None
BCAS0174	1051	131	BCAS0174	hypothetical protein	No homolog	None	*
BCAS0180	2671	5	BCAS0180	No gene annotation	No homolog	None
BCAS0182	2062	417	BCAS0182	hypothetical protein	No homolog	None
BCAS0202	3301	329	BCAS0202	hypothetical protein	Bcen2424_6022	None
BCAS0205	4073	137	BCAS0205	TauD/TfdA taurine catabolism dioxygenase family protein*	Bcen2424_6019	None
BCAS0213	3845	179	BCAS0213	hypothetical protein	Bcen2424_6011	None	*
BCAS0214	9313	128	BCAS0214	hypothetical protein	Bcen2424_6010	None
BCAS0215	2819	449	BCAS0215	hypothetical protein	Bcen2424_6009	None
BCAS0216	6727	294	BCAS0216	putative acyl carrier protein	Bcen2424_6008	None
BCAS0217	3108	312	BCAS0217	hypothetical protein	No homolog	None
BCAS0218	1472	1.21e-22	BCAS0218	hypothetical protein	Bcen2424_6006	None
BCAS0219	4517	173	BCAS0219	hypothetical protein*	Bcen2424_6005	None
BCAS0221	1673	85	BCAS0221	No gene annotation	Bcen2424_6003	None	*
BCAS0244	7742	53	BCAS0244	hypothetical protein	No homolog	None
BCAS0246	3841	65	BCAS0246	hypothetical protein	Bcen2424_5957	None
BCAS0247	2473	134	BCAS0247	hypothetical protein	Bcen2424_5956	None
BCAS0257	3532	493	BCAS0257	putative acetyltransferase	No homolog	None
BCAS0260	51	746	BCAS0260	hypothetical protein	Bcen2424_5941	None
BCAS0406	6982	454	BCAS0406	hypothetical protein*	No homolog	None
BCAS0407	6626	101	BCAS0407	hypothetical protein	Bcen2424_6621	None	*
BCAS0410	5594	521	BCAS0410	hypothetical protein	No homolog	None
BCAS0411	2668	533	BCAS0411	hypothetical protein	No homolog	None
BCAS0412	3158	108	BCAS0412	hypothetical protein	No homolog	None
BCAM2606	8422	526	Multiple hits	No gene annotation	Bcen2424_3472	None
BCAS0068	926	969	Multiple hits	No gene annotation	Bcen2424_3472	None
BCAS0433	2113	181	BCAS0433	putative DNA-binding protein	Bcen2424_6581	None
BCAS0505a	7242	516	BCAS0505a	hypothetical protein	No homolog	None
BCAS0511	2238	729	BCAS0511	putative phage tail protein gpX	No homolog	None
BCAS0515	8458	834	BCAS0515	putative Lambda G-pre-tape measure frameshift protein	No homolog	None
BCAS0516	1296	957	BCAS0516	hypothetical protein	No homolog	None
BCAS0519	1093	71	BCAS0519	hypothetical protein	No homolog	None
BCAS0520	912	259	BCAS0520	hypothetical protein	No homolog	None
BCAS0522	2224	519	BCAS0522	hypothetical protein	No homolog	None
BCAS0523	2875	661	BCAS0523	hypothetical protein	No homolog	None
BCAS0524	6484	345	BCAS0524	hypothetical protein	No homolog	None
BCAS0529	2329	175	BCAS0529	hypothetical protein TerS	No homolog	None
BCAS0530	3688	185	BCAS0530	hypothetical protein	No homolog	None
BCAS0531	2574	317	BCAS0531	putative phage membrane protein	No homolog	None
BCAS0532	3845	75	Multiple hits	No gene annotation	No homolog	None
BCAS0534	1149	156	BCAS0534	holin	No homolog	None
BCAS0535	1357	301	BCAS0535	hypothetical protein	No homolog	None
BCAS0536	6611	134	BCAS0536	putative phage membrane protein	No homolog	None
BCAS0537	1245	744	BCAS0537	hypothetical protein*	No homolog	None
BCAS0538	1668	367	BCAS0538	putative phage membrane protein	No homolog	None	*
BCAS0539	7242	189	BCAS0539	cro/cI repressor transcription regulator	No homolog	None
IG3_601100	4752	204	BCAS0540a	hypothetical protein	No homolog	None
BCAS0541	447	105	Multiple hits	No gene annotation	No homolog	None
BCAS0544	2506	472	BCAS0544	hypothetical protein	No homolog	None
BCAS0545	2181	572	BCAS0545	hypothetical protein	No homolog	None
BCAS0546	2578	5	BCAS0546	Tn552/IS1604 rve transposase	No homolog	None
BCAS0549	7193	215	BCAS0549	hypothetical protein	No homolog	None
BCAS0550	1545	747	BCAS0550	hypothetical protein	No homolog	None
BCAS0561	2105	316	BCAS0561	hypothetical protein	No homolog	None
BCAS0579	3401	807	BCAS0579	hypothetical protein*	Bcen2424_6329	None
BCAM1776	5215	336	Multiple hits	No gene annotation	No homolog	None	*
BCAS0611	3842	231	Multiple hits	No gene annotation	No homolog	None
BCAS0624	9767	516	BCAS0624	hypothetical protein	No homolog	None
BCAS0629	3277	349	BCAS0629	putative lipoprotein*	Bcen2424_6258	None
BCAS0642_J_0	5232	113	BCAS0642	No gene annotation	No homolog	None	*
BCAS0642_J_1	5798	202	BCAS0642	No gene annotation	No homolog	None
BCAS0646_J_0	4871	137	BCAS0646	No gene annotation	No homolog	None
BCAS0646A	3492	681	BCAS0646A	putative DNA-binding protein	No homolog	None
BCAS0648	2169	628	BCAS0648	hypothetical protein	No homolog	None
BCAS0649	1216	231	BCAS0649	hypothetical protein	No homolog	None
BCAM0522	1691	156	Multiple hits	No gene annotation	No homolog	None
BCAM0521	1518	787	Multiple hits	No gene annotation	No homolog	None
BCAS0650	2499	153	Multiple hits	No gene annotation	No homolog	None
BCAS0650a	7325	1.07e-24	Multiple hits	No gene annotation	No homolog	None
BCAS0656	165	631	Multiple hits	No gene annotation	No homolog	None
BCAS0657	3319	139	BCAS0657	No gene annotation	No homolog	None
BCAS0660C	2592	194	BCAS0660C	hypothetical protein	No homolog	None
BCAS0661A	6253	164	BCAS0661A	hypothetical protein	No homolog	None
BCAS0662	3169	181	BCAS0662	hypothetical protein	No homolog	None
BCAS0665	8588	117	BCAS0665	hypothetical protein	No homolog	None
BCAS0669	5284	403	BCAS0669	hypothetical protein	No homolog	None
BCAS0670	3944	613	BCAS0670	hypothetical protein	No homolog	None
BCAS0671	1112	1	BCAS0671	hypothetical protein	No homolog	None
BCAS0672	1102	293	BCAS0672	hypothetical protein	No homolog	None
BCAS0673	1301	174	BCAS0673	hypothetical protein	No homolog	None
BCAS0674	7109	301	BCAS0674	hypothetical protein	No homolog	None
BCAS0675	9003	227	BCAS0675	hypothetical protein	No homolog	None
BCAS0676	1379	114	BCAS0676	hypothetical protein	No homolog	None
IG3_736569	2214	103	BCAS0676	hypothetical protein	No homolog	None
BCAS0677	4103	127	BCAS0677	hypothetical protein	No homolog	None
BCAS0678	776	621	BCAS0678	hypothetical protein	No homolog	None
BCAS0679A	2434	547	BCAS0679A	conserved hypothetical IS element protein	No homolog	None
BCAS0686	1237	14	BCAS0686	hypothetical protein	No homolog	None
BCAS0687	236	136	BCAS0687	hypothetical protein	No homolog	None
BCAS0720	25	501	BCAS0720	No gene annotation	No homolog	None
BCAS0721	9377	232	BCAS0721	hypothetical protein	No homolog	None
BCAS0742	3562	153	BCAS0742	hypothetical protein	No homolog	None
BCAS0743	2033	497	BCAS0743	putative acetyltransferase-GNAT family*	Bcen2424_6226	None
BCALr0409c	2398	103	Multiple hits	No gene annotation	Bcen2424_R0084, Bcen2424_R0079, Bcen2424_R0063, Bcen2424_R0018, Bcen2424_R0009	None	*
BCALr1480	2722	701	Multiple hits	No gene annotation	Bcen2424_R0083, Bcen2424_R0080, Bcen2424_R0064, Bcen2424_R0039, Bcen2424_R0017, Bcen2424_R0008, Bcen2424_R0004	None
BCAL0044	215	278	Multiple hits	No gene annotation	No homolog	None
BCAL0050	1074	131	Multiple hits	No gene annotation	No homolog	None
BCAL0082	2096	369	Multiple hits	No gene annotation	No homolog	None
BCAL0239	209	112	Multiple hits	No gene annotation	Bcen2424_0353	None
BCAL0393	1659	261	Multiple hits	No gene annotation	No homolog	None
BCAL0410	2171	51	Multiple hits	No gene annotation	No homolog	None
BCAL0573_J_0	2014	399	Multiple hits	No gene annotation	No homolog	None
BCAL0573_J_1	2905	273	Multiple hits	No gene annotation	No homolog	None
BCAL0591	3999	159	Multiple hits	No gene annotation	No homolog	None
BCAL0969	3668	259	Multiple hits	No gene annotation	Bcen2424_1097	None
BCAL0970	201	713	Multiple hits	No gene annotation	Bcen2424_1098	None
BCAL0972	3156	735	Multiple hits	No gene annotation	Bcen2424_1100	None
BCAL0977	2811	5.59e-18	Multiple hits	No gene annotation	Bcen2424_1105	None
BCAL0981	2401	132	Multiple hits	No gene annotation	Bcen2424_1109	None
BCAL0983	2672	428	Multiple hits	No gene annotation	Bcen2424_1112	None
BCAL0986	4049	261	Multiple hits	No gene annotation	Bcen2424_1115	None
BCAL0989	4713	281	Multiple hits	No gene annotation	Bcen2424_1118	None
BCAL0990	3296	155	Multiple hits	No gene annotation	Bcen2424_1119	None
BCAL0996	3927	433	Multiple hits	No gene annotation	Bcen2424_1125	None
BCAL1001	2675	256	Multiple hits	No gene annotation	Bcen2424_1130	None
BCAL1002	7347	41	Multiple hits	No gene annotation	Bcen2424_1131	None
BCAL1004	2211	604	Multiple hits	No gene annotation	Bcen2424_1133	None
BCAL1006	2179	135	Multiple hits	No gene annotation	Bcen2424_1135	None
BCAL1008	3852	104	Multiple hits	No gene annotation	No homolog	None
BCAL1014_J_0	5044	14	Multiple hits	No gene annotation	No homolog	None
BCAL1019	49	116	Multiple hits	No gene annotation	Bcen2424_1144	None
BCAL1021	3025	787	Multiple hits	No gene annotation	No homolog	None
BCAL1025	1597	323	Multiple hits	No gene annotation	No homolog	None
BCAL1028_J_0_1	1426	822	Multiple hits	No gene annotation	Bcen2424_3472	None
BCAL1028_J_1	109	84	Multiple hits	No gene annotation	No homolog	None
BCAL1066	771	239	Multiple hits	No gene annotation	No homolog	None
BCAL1067	3055	118	Multiple hits	No gene annotation	No homolog	None
BCAL1141	3123	827	Multiple hits	No gene annotation	No homolog	None
BCAL1142	6468	141	Multiple hits	No gene annotation	No homolog	None
BCAL1163	473	994	Multiple hits	No gene annotation	No homolog	None
BCAL1164	3476	847	Multiple hits	No gene annotation	No homolog	None
BCAL1174	8684	497	Multiple hits	No gene annotation	No homolog	None
BCAL2218	2603	59	Multiple hits	No gene annotation	No homolog	None
BCAL2273	4785	666	Multiple hits	No gene annotation	No homolog	None
BCAL2275	4108	339	Multiple hits	No gene annotation	No homolog	None
BCAL2479	2011	151	Multiple hits	No gene annotation	No homolog	None
BCAL2497_J_0_1	2479	174	Multiple hits	No gene annotation	No homolog	None
BCAL2497_J_1	8608	315	Multiple hits	No gene annotation	No homolog	None
BCAL2581_J_0	5017	13	Multiple hits	No gene annotation	No homolog	None
BCAL2581_J_1	1221	473	Multiple hits	No gene annotation	No homolog	None
BCAL2583	3714	104	Multiple hits	No gene annotation	No homolog	None
BCAL2755	4128	513	Multiple hits	No gene annotation	No homolog	None
AU1054_G5650	2958	106	No homolog	No gene annotation	No homolog	None
BCAL0137	4566	389	No homolog	No gene annotation	No homolog	None
BCAL0181	2613	715	No homolog	No gene annotation	No homolog	None
BCAL0335	3637	707	No homolog	No gene annotation	No homolog	None
BCAL0359	3618	218	No homolog	No gene annotation	No homolog	None
BCAL0414_J_1	604	327	No homolog	No gene annotation	No homolog	None
BCAL1132	2989	595	No homolog	No gene annotation	No homolog	None
BCAL1136	5531	31	No homolog	No gene annotation	No homolog	None
BCAL1137	324	5	No homolog	No gene annotation	No homolog	None
BCAL1138	3246	137	No homolog	No gene annotation	No homolog	None
BCAL1607	3976	358	No homolog	No gene annotation	No homolog	None
BCAL1681	4311	16	No homolog	No gene annotation	No homolog	None
BCAL1714	2416	693	No homolog	No gene annotation	No homolog	None
BCAL2480	2046	239	No homolog	No gene annotation	No homolog	None
BCAL2480b	1202	466	No homolog	No gene annotation	No homolog	None
BCAL2533	2634	432	No homolog	No gene annotation	No homolog	None
BCAL2546a	3804	947	No homolog	No gene annotation		None
BCAL2547a	2804	24	No homolog	No gene annotation		None
BCAL2598	1056	142	No homolog	No gene annotation	No homolog	None
BCAL2962b	2383	175	No homolog	No gene annotation	No homolog	None
BCAL2965b	8487	255	No homolog	No gene annotation	No homolog	None
BCAL2966a	4854	143	No homolog	No gene annotation	No homolog	None
BCAL3022	5753	263	No homolog	No gene annotation	No homolog	None
BCAL3078_J_1	4022	334	No homolog	No gene annotation	No homolog	None
BCAL3248_J_1	2482	483	No homolog	No gene annotation	No homolog	None
BCALr2231b	1936	287	No homolog	No gene annotation	No homolog	None
BCAM0065A	334	228	No homolog	No gene annotation	No homolog	None
BCAM0245_J_0	7916	133	No homolog	No gene annotation	No homolog	None
BCAM0245_J_1	2814	728	No homolog	No gene annotation	No homolog	None
BCAM0277	2264	145	No homolog	No gene annotation	No homolog	None
BCAM0412a	164	874	No homolog	No gene annotation	No homolog	None
BCAM0458	2589	51	No homolog	No gene annotation	No homolog	None
BCAM0520	2475	399	No homolog	No gene annotation	No homolog	None
BCAM0856_J_0	7881	14	No homolog	No gene annotation	Bcen2424_3820	None
BCAM0928	861	298	No homolog	No gene annotation	No homolog	None
BCAM1203	3721	315	No homolog	No gene annotation	No homolog	None
BCAM1281	234	111	No homolog	No gene annotation	No homolog	None
BCAM1316b	4272	159	No homolog	No gene annotation	No homolog	None
BCAM1837	1166	222	No homolog	No gene annotation	No homolog	None
BCAM1838	7816	673	No homolog	No gene annotation	No homolog	None
BCAM1874	2394	328	No homolog	No gene annotation	Bcen2424_4731	None
BCAM2400b	4015	434	No homolog	No gene annotation	No homolog	None
BCAM2457	1429	84	No homolog	No gene annotation	No homolog	None
BCAM2544	4129	209	No homolog	No gene annotation	No homolog	None
BCAS0050	2098	569	No homolog	No gene annotation	No homolog	None
BCAS0069	3885	166	No homolog	No gene annotation	No homolog	None
BCAS0080	2042	287	No homolog	No gene annotation	No homolog	None
BCAS0193	2049	158	No homolog	No gene annotation	Bcen2424_6032	None
BCAS0200	2588	799	No homolog	No gene annotation	No homolog	None
BCAS0224	2293	112	No homolog	No gene annotation	No homolog	None
BCAS0255	2126	61	No homolog	No gene annotation	No homolog	None
BCAS0499	22	557	No homolog	No gene annotation	No homolog	None
BCAS0542	2231	144	No homolog	No gene annotation	No homolog	None
BCAS0651	21	748	No homolog	No gene annotation	No homolog	None
BCAS0655	5753	374	No homolog	No gene annotation	No homolog	None
BCAS0661B	2625	13	No homolog	No gene annotation	No homolog	None
BCAS0681	2388	409	No homolog	No gene annotation	No homolog	None
BCAS0684_J_0	297	11	No homolog	No gene annotation	No homolog	None
BCAS0749	1552	543	No homolog	No gene annotation	No homolog	None
BCAL1135 (BCAL1132)	2678	327	Multiple genes	No gene annotation		None
BCAL2536 (BCAL2535a)	1078	805	Multiple genes	No gene annotation		None
BCAL2594 (BCAL2591)	2214	14	Multiple genes	No gene annotation		None
BCALr0217d (23 rRNA)	3065	107	Multiple genes	No gene annotation		None
BCAM0787 (BCAM0788)	1528	146	Multiple genes	No gene annotation		None
BCAM1905 (BCAM1906)	1746	362	Multiple genes	No gene annotation		None
BCAM1917 (BCAM1914)	2675	507	Multiple genes	No gene annotation		None
BCAM1924 (multiple matches)	146	263	Multiple genes	No gene annotation		None
BCAM2104 (BCAM2101)	4997	334	Multiple genes	No gene annotation		None
BCAS0683 (BCAS0681)	3395	802	Multiple genes	No gene annotation		None
BCASr0743a (several 5S rRNA)	1385	305	Multiple genes	No gene annotation		None
IG1_1277099	264	274	BCAL1169	No gene annotation*	No homolog	None	*
IG1_1303825	252	232	BCAL1203	hypothetical protein	No homolog	None	*
IG1_1392663	212	919	BCAL1279	hypothetical protein*	No homolog	None
IG1_3414831	1095	105	BCAL3125	No gene annotation	No homolog	None	*
IG2_1375301	1049	11	BCAM1251	No gene annotation	Bcen2424_4127	None
pBCA011_J_1	3696	724	pBCA011	No gene annotation*	No homolog	None
pBCA012	2947	851	pBCA012	hypothetical protein	No homolog	None	*
pBCA013	487	201	pBCA013	hypothetical protein*	No homolog	None
pBCA014	2232	228	pBCA014	hypothetical protein	No homolog	None	*
pBCA015	2736	682	pBCA015	hypothetical protein	No homolog	None
pBCA016	3226	667	pBCA016	hypothetical protein	No homolog	None
pBCA017	4401	234	pBCA017	hypothetical protein	No homolog	None
pBCA018	1034	956	pBCA018	hypothetical protein	No homolog	None
pBCA019	379	249	pBCA019	hypothetical protein	No homolog	None
pBCA021	3502	763	pBCA021	putative TraH conjugative transfer protein*	No homolog	None
pBCA023	2854	226	pBCA023	hypothetical protein	No homolog	None	*
pBCA024	4553	194	pBCA024	hypothetical protein	No homolog	None
pBCA026	4305	469	pBCA026	hypothetical protein*	No homolog	None
pBCA027	578	24	pBCA027	putative conjugative transfer protein*	No homolog	None	*
pBCA028	6617	181	pBCA028	hypothetical protein*	No homolog	None	*
pBCA031	2273	566	pBCA031	putative TraU conjugative transfer protein precursor*	No homolog	None	*
pBCA032	2453	457	pBCA032	putative TraW conjugative transfer protein precursor*	No homolog	None	*
pBCA037a	308	263	pBCA037a	hypothetical protein*	No homolog	None	*
pBCA038	3039	541	pBCA038	hypothetical protein	No homolog	None	*
pBCA042	5802	151	pBCA042	hypothetical protein*	No homolog	None
pBCA045	313	115	pBCA045	hypothetical protein*	No homolog	None	*
pBCA046	2117	128	pBCA046	putative TraE conjugative transfer protein	No homolog	None	*
pBCA050	9105	348	pBCA050	hypothetical protein	No homolog	None
pBCA052	7517	418	pBCA052	hypothetical protein*	No homolog	None
pBCA054	1293	31	pBCA054	LuxR family regulatory protein	No homolog	None	*
pBCA056	9262	205	pBCA056	hypothetical protein	No homolog	None
pBCA058	2144	1.43e-16	pBCA058	No gene annotation*	No homolog	None
pBCA060	1488	412	pBCA060	hypothetical protein	No homolog	None	*
pBCA062	7918	814	pBCA062	hypothetical protein	No homolog	None
pBCA064	2881	355	pBCA064	hypothetical protein*	No homolog	None
pBCA066	2302	402	pBCA066	hypothetical protein	No homolog	None	*
pBCA078	5956	77	pBCA078	hypothetical protein	No homolog	None
pBCA084	9721	103	Multiple hits	No gene annotation	No homolog	None
pBCA085	3515	309	pBCA085	No gene annotation	No homolog	None
pBCA087	4992	134	pBCA087	NUDIX hydrolase family protein	No homolog	None
pBCA089	1462	48	pBCA089	conseved hypothetical protein	No homolog	None
pBCA089a	9044	207	pBCA089a	No gene annotation	No homolog	None
pBCA091	2115	164	pBCA091	hypothetical protein	No homolog	None
pBCA048	8356	131	Multiple hits	No gene annotation	No homolog	None

## Sheet: Up in HI2424 compared to J2315
Probe ID	J2315/HI2424 pixel intensity ratio	p-value	HI2424 Gene	Annotation	J2315 homolog	COG
				Translation, ribosomal structure and biogenesis (J)
HI2424_G6382	0.0236	2.09e-05	Bcen2424_0190	hypothetical protein	No homolog	J
HI2424_G7009	0.0714	1.2e-07	Bcen2424_3444	hypothetical protein	No homolog	J
AU1054_G2861	0.0861	4.95e-06	Bcen2424_6416	tryptophanyl-tRNA synthetase	No homolog	J
BCAM2179	0.18	2.1e-08	Bcen2424_4948	ribonuclease T2	BCAM2179	J
BCAL1702	0.237	0.000872	Bcen2424_1646	hypothetical protein	BCAL1702	J
BCAS0236	0.247	6.77e-05	Bcen2424_5983	YadA C-terminal domain protein	Multiple hits	J
AU1054_G2900	0.271	1.7e-11	Bcen2424_6374	Endoribonuclease L-PSP	No homolog	J
BCAL2715	0.308	3.29e-12	Bcen2424_2503	ribosomal protein L33	BCAL2715	J
BCAL0465	0.327	5.68e-12	Bcen2424_3127	peptide deformylase	BCAL0465	J
BCAL0483	0.34	1.46e-10	Bcen2424_3109	glutamyl-tRNA(Gln) amidotransferase, C subunit	BCAL0483	J
BCALr3349	0.396	0.00231	Bcen2424_R0022	RNaseP RNA	BCALr3349	J
BCAM2261	0.397	0.00241	No homolog	No gene annotation	BCAM2261	J
BCAL2189	0.426	0.000673	Bcen2424_2117	peptide chain release factor 2	No homolog	J
BCAL2697	0.433	1.06e-07	Bcen2424_2487	Pseudouridine synthase, Rsu	BCAL2697	J
BCAL2411	0.465	7.8e-13	No homolog	No gene annotation	BCAL2411	J
BCAL0373	0.476	0.00505	Bcen2424_0509	modification methylase, HemK family	BCAL0373	J
				Transcription (K)
AU1054_G2137	0.0212	3.46e-05	Bcen2424_6308	transcriptional regulator, LacI family	No homolog	K
AU1054_G1164	0.0229	1.29e-06	Bcen2424_5481	hypothetical protein	No homolog	K
AU1054_G551	0.0262	3.69e-05	Bcen2424_6600	GntR domain protein	No homolog	K
AU1054_G6522	0.0272	1.4e-05	Bcen2424_5221	putative transcriptional regulator, AsnC family	No homolog	K
HI2424_G4111	0.0279	2.36e-06	Bcen2424_6893	putative transcriptional regulator	No homolog	K
AU1054_G2904	0.0295	1.48e-06	Bcen2424_6370	transcriptional regulator, AraC family	No homolog	K
HI2424_G6265	0.03	0.000315	Bcen2424_0156	transcriptional regulator, GntR family	No homolog	K
HI2424_G6245	0.0315	8.16e-07	Bcen2424_0178	transcriptional regulator, TetR family	No homolog	K
AU1054_G6280	0.0341	4.21e-07	Bcen2424_5208	transcriptional regulator, AraC family	No homolog	K
HI2424_G4058	0.0349	0.000124	Bcen2424_6861	transcriptional regulator, TetR family	No homolog	K
AU1054_G152	0.035	9e-07	Bcen2424_5979	transcriptional regulator, TetR family	No homolog	K
AU1054_G5227	0.0362	5.68e-06	Bcen2424_4397	transcriptional regulator, XRE family	No homolog	K
AU1054_G2814	0.0428	4.53e-06	Bcen2424_6469	transcriptional regulator, LysR family	No homolog	K
HI2424_G4082	0.0444	2.18e-06	Bcen2424_6891	hypothetical protein	No homolog	K
AU1054_G2889	0.0491	0.000328	Bcen2424_6385	transcriptional regulator, AraC family	No homolog	K
AU1054_G4959	0.0537	9.46e-06	Bcen2424_6042	transcriptional regulator, TetR family	No homolog	K
HI2424_G4104	0.0545	4.4e-07	Bcen2424_6844	transcriptional regulator, TetR family	No homolog	K
AU1054_G5718	0.0572	1.41e-05	Bcen2424_5379	transcriptional regulator, LysR family	No homolog	K
AU1054_G2798	0.0576	1.08e-06	Bcen2424_2753	hypothetical protein	No homolog	K
HI2424_G6269	0.0609	2.38e-07	Bcen2424_0152	phage transcriptional regulator, AlpA	No homolog	K
AU1054_G1269	0.0612	4.71e-07	Bcen2424_4909	TfoX, N-terminal domain protein	No homolog	K
AU1054_G5912	0.0625	1.12e-07	Bcen2424_5890	transcriptional regulator, TetR family	No homolog	K
AU1054_G2883	0.0669	2.83e-07	Bcen2424_6391	TfoX, N-terminal domain protein	No homolog	K
AU1054_G811	0.0678	8.44e-06	Bcen2424_1650	putative transcriptional regulators, CopG/Arc/MetJ family	No homolog	K
AU1054_G2901	0.075	4.41e-06	Bcen2424_6373	transcriptional regulator, TrmB	No homolog	K
AU1054_G2442	0.0754	7.8e-08	Bcen2424_3219	transcriptional regulator, AraC family	No homolog	K
AU1054_G1934	0.0797	2.23e-07	Bcen2424_6246	transcriptional regulator, LysR family	No homolog	K
AU1054_G5975	0.0808	1.69e-07	Bcen2424_5930	GCN5-related N-acetyltransferase	No homolog	K
AU1054_G2879	0.0828	0.000496	Bcen2424_6395	transcriptional regulator, GntR family	No homolog	K
HI2424_G4074	0.0912	1.56e-08	Bcen2424_6881	transcriptional regulator, XRE family	No homolog	K
AU1054_G1920	0.0915	5.9e-07	Bcen2424_6263	transcriptional regulator, LysR family	No homolog	K
AU1054_G1125	0.0942	9.4e-08	Bcen2424_5440	transcriptional regulator, LysR family	No homolog	K
AU1054_G5710	0.109	2.36e-06	Bcen2424_5388	transcriptional regulator, LysR family	No homolog	K
AU1054_G2905	0.113	8.88e-08	Bcen2424_6369	transcriptional regulator, LysR family	No homolog	K
AU1054_G2122	0.116	3.37e-06	Bcen2424_6323	transcriptional regulator, AraC family	No homolog	K
AU1054_G425	0.133	1.43e-08	Bcen2424_3996	transcriptional regulator, HxlR family	No homolog	K
AU1054_G2898	0.137	9.34e-09	Bcen2424_6376	transcriptional regulator, AraC family	No homolog	K
AU1054_G2512	0.138	2.84e-07	Bcen2424_4183	transcriptional regulator, HxlR family	No homolog	K
AU1054_G2420	0.144	1.88e-09	Bcen2424_3251	transcriptional regulator, AraC family	No homolog	K
AU1054_G1958	0.148	9.86e-10	Bcen2424_6298	transcriptional regulator, DeoR family	No homolog	K
AU1054_G2437	0.15	5.19e-10	Bcen2424_3226	transcriptional regulator, LysR family	No homolog	K
AU1054_G3612	0.154	4.52e-06	Bcen2424_4648	transcriptional regulator, LysR family	No homolog	K
AU1054_G2376	0.155	4.88e-10	Bcen2424_0224	hypothetical protein	No homolog	K
BCAM2616	0.155	2.71e-10	Bcen2424_5422	transcriptional regulator, AraC family	BCAM2616	K
AU1054_G1450	0.155	7.65e-07	Bcen2424_6516	helix-turn-helix, Fis-type	No homolog	K
AU1054_G2141	0.159	4.52e-10	Bcen2424_6303	hypothetical protein	No homolog	K
AU1054_G5529	0.159	8.27e-10	Bcen2424_6631	transcriptional regulator, HxlR family	No homolog	K
BCAM0815	0.165	3.14e-09	Bcen2424_3780	putative transcriptional regulator	BCAM0815	K
AU1054_G2452	0.168	2.15e-09	Bcen2424_3208	transcriptional regulator, LysR family	No homolog	K
AU1054_G2895	0.169	1.48e-08	Bcen2424_6379	transcriptional regulator, LysR family	No homolog	K
BCAM0599	0.181	1.19e-09	Bcen2424_3572	transcriptional regulator, BadM/Rrf2 family	BCAM0599	K
BCAM0189	0.182	0.000368	Bcen2424_3181	transcriptional regulator, AraC family	BCAM0189	K
AU1054_G1321	0.182	1.35e-09	Bcen2424_4768	transcriptional regulator, LysR family	No homolog	K
AU1054_G2427	0.184	2.48e-07	Bcen2424_3244	transcriptional regulator, AraC family	No homolog	K
AU1054_G5537	0.186	3.7e-09	Bcen2424_6639	transcriptional regulator, GntR family	No homolog	K
AU1054_G2848	0.187	2.17e-09	Bcen2424_6430	transcriptional regulator, GntR family	No homolog	K
AU1054_G5528	0.192	1.37e-07	Bcen2424_6630	transcriptional regulator, LysR family	No homolog	K
BCAL2614	0.195	5.7e-08	Bcen2424_2409	transcriptional regulator, LysR family	BCAL2614	K
AU1054_G5602	0.201	1.74e-06	Bcen2424_6712	transcriptional regulator, AraC family	No homolog	K
AU1054_G3527	0.202	3.7e-10	Bcen2424_4559	GCN5-related N-acetyltransferase	No homolog	K
AU1054_G1447	0.206	1.49e-10	Bcen2424_6519	transcriptional regulator, AraC family	No homolog	K
AU1054_G6529	0.212	1.92e-08	Bcen2424_5189	transcriptional regulator, LysR family	No homolog	K
AU1054_G4915	0.212	3.93e-06	Bcen2424_5995	transcriptional regulator, LysR family	No homolog	K
BCAM0038	0.231	4.35e-09	Bcen2424_5729	transcriptional regulator, AraC family	BCAM0038	K
AU1054_G5712	0.237	8.03e-11	Bcen2424_5385	transcriptional regulator, LysR family	No homolog	K
BCAM1484	0.245	0.00164	Bcen2424_4356	response regulator receiver protein	BCAM1484	K
BCAM2065	0.25	1.6e-05	Bcen2424_4865	transcriptional regulator, TetR family	BCAM2065	K
AU1054_G3731	0.257	9.93e-11	Bcen2424_0922	hypothetical protein	No homolog	K
BCAM1858	0.261	0.000539	Bcen2424_4715	hypothetical protein	BCAM1858	K
AU1054_G1304	0.262	1.06e-06	Bcen2424_4750	transcriptional regulator, TetR family	No homolog	K
BCAL2314	0.267	1.25e-10	Bcen2424_2219	two component transcriptional regulator, LuxR family	BCAL2314	K
AU1054_G5070	0.267	1.22e-08	Bcen2424_6160	transcriptional regulator, GntR family	No homolog	K
AU1054_G6477	0.27	1.61e-10	Bcen2424_5197	transcriptional regulator, LysR family	No homolog	K
BCAS0382	0.271	0.000253	Bcen2424_6686	transcriptional regulator, AsnC family	BCAS0382	K
BCAM1218	0.273	1.1e-11	Bcen2424_4094	transcriptional regulator, LysR family	BCAM1218	K
AU1054_G5322	0.274	6.47e-06	Bcen2424_4288	transcriptional regulator, AraC family	No homolog	K
BCAM1807	0.274	7.15e-11	Bcen2424_4668	transcriptional regulator, LysR family	BCAM1807	K
BCAM1752A	0.277	7.65e-12	Bcen2424_4575	transcriptional regulator, LysR family	BCAM1752A	K
BCAL1403	0.283	2.74e-05	No homolog	No gene annotation	BCAL1403	K
BCAM1259	0.29	4.52e-11	Bcen2424_4132	sigma factor 70 SigJ	BCAM1259	K
BCAM2777	0.292	1.35e-05	Bcen2424_5621	transcriptional regulator, LysR family	BCAM2777	K
AU1054_G428	0.294	6.66e-08	Bcen2424_3993	transcriptional regulator, LuxR family	No homolog	K
AU1054_G4893	0.295	4.53e-05	Bcen2424_3834	GCN5-related N-acetyltransferase	No homolog	K
BCAM2708	0.304	7.83e-11	Bcen2424_5523	transcriptional regulator, IclR family	BCAM2708	K
BCAM2246	0.313	1.28e-05	Bcen2424_5014	transcriptional regulator, LysR family	BCAM2246	K
BCAL2671	0.324	9.77e-10	Bcen2424_2461	transcriptional regulator, LysR family	BCAL2671	K
BCAM2306	0.326	2.08e-10	Bcen2424_5064	transcriptional regulator, AraC family	BCAM2306	K
BCAL0685	0.332	0.000242	Bcen2424_2913	transcriptional regulator, IclR family	BCAL0685	K
AU1054_G5554	0.335	3.18e-08	Bcen2424_6661	transcriptional regulator, LysR family	No homolog	K
BCAL0638	0.336	2.05e-05	Bcen2424_2952	transcriptional regulator, LysR family	BCAL0638	K
BCAL1851	0.337	0.00016	Bcen2424_1777	transcriptional regulator, LysR family	BCAL1851	K
BCAL0602	0.338	2.99e-06	Bcen2424_2991	transcriptional regulator, XRE family with cupin sensor	BCAL0602	K
BCAM0481	0.354	1.13e-08	Bcen2424_3448	transcriptional regulator, AraC family	BCAM0481	K
AU1054_G312	0.355	1.28e-10	Bcen2424_5974	transcriptional regulator, TetR family	No homolog	K
AU1054_G5600	0.355	1.18e-11	Bcen2424_6710	GntR domain protein	No homolog	K
BCAL3409	0.357	0.00119	Bcen2424_0617	transcriptional regulator, IclR family	BCAL3409	K
BCAM2327	0.366	2.49e-12	Bcen2424_5086	transcriptional regulator, AraC family	BCAM2327	K
AU1054_G6153	0.369	8.94e-12	Bcen2424_3422	transcriptional regulator, AraC family	No homolog	K
BCAM0133	0.37	1.13e-05	No homolog	No gene annotation	BCAM0133	K
BCAL0865	0.372	1.44e-11	Bcen2424_2741	transcriptional regulator, RpiR family	BCAL0865	K
BCAS0062	0.384	3.65e-11	Bcen2424_6146	transcriptional regulator, LysR family	BCAS0062	K
BCAM1722	0.392	0.00366	No homolog	No gene annotation	BCAM1722	K
BCAM2617	0.394	2.21e-05	Bcen2424_5423	transcriptional regulator, LysR family	BCAM2617	K
AU1054_G3608	0.396	8.34e-09	Bcen2424_4644	transcriptional regulator, AsnC family	No homolog	K
BCAM2394	0.398	0.000579	No homolog	No gene annotation	BCAM2394	K
BCAS0770	0.398	0.000322	No homolog	No gene annotation	BCAS0770	K
BCAS0736	0.405	0.000752	Bcen2424_6233	transcriptional regulator, TetR family	BCAS0736	K
BCAS0361	0.409	0.0269	No homolog	No gene annotation	BCAS0361	K
BCAL0787	0.411	0.0146	Bcen2424_2815	sigma factor 70 SigM	BCAL0787	K
BCAM1380	0.414	1.11e-06	No homolog	No gene annotation	BCAM1380	K
BCAL1227	0.417	4.64e-12	Bcen2424_1256	transcriptional regulator, LysR family	BCAL1227	K
BCAL1946	0.42	0.000286	Bcen2424_1875	putative transmembrane anti-sigma factor	BCAL1946	K
BCAL1335	0.422	1.14e-12	Bcen2424_1343	transcriptional regulator, PadR-like family	BCAL1335	K
BCAM1724	0.422	9.38e-05	No homolog	No gene annotation	BCAM1724	K
BCAL0941	0.425	5.69e-06	Bcen2424_2661	transcriptional regulator, LysR family	BCAL0941	K
BCAM2802	0.426	9.15e-12	No homolog	No gene annotation	BCAM2802	K
BCAL2803	0.429	1.12e-12	Bcen2424_2590	transcriptional regulator, LysR family	BCAL2803	K
BCAM2774	0.434	0.000105	Bcen2424_5616	transcriptional regulator, histidine utilization repressor, GntR family	BCAM2774	K
BCAL2125	0.441	1.47e-05	Bcen2424_2055	GCN5-related N-acetyltransferase	BCAL2125	K
BCAM2162	0.442	0.00023	Bcen2424_4926	transcriptional regulator, MarR family	BCAM2162	K
BCAM2569	0.442	0.00131	Bcen2424_5369	transcriptional regulator, IclR family	BCAM2569	K
BCAM2824	0.456	6.02e-12	Bcen2424_5672	two component transcriptional regulator, LuxR family	BCAM2824	K
BCAM0134	0.461	9.58e-06	Bcen2424_5834	transcriptional regulator, LysR family	BCAM0134	K
BCAM0575	0.467	7.7e-06	Bcen2424_3549	transcriptional regulator, LysR family	BCAM0575	K
BCAM1862	0.47	4.06e-12	Bcen2424_4718	transcriptional regulator, LysR family	BCAM1862	K
BCAM2805	0.471	1.67e-08	Bcen2424_5655	transcriptional regulator, LacI family	BCAM2805	K
BCAM0702	0.473	5.9e-06	Bcen2424_3669	transcriptional regulator, LysR family	BCAM0702	K
BCAM2654	0.474	0.00277	Bcen2424_5458	GCN5-related N-acetyltransferase	BCAM2654	K
BCAM0358	0.475	0.00184	Bcen2424_3342	putative transcriptional regulator, ArsR family	BCAM0358	K
BCAM0673	0.476	0.00126	Bcen2424_3637	transcriptional regulator, IclR family	BCAM0673	K
BCAM0935	0.477	7.97e-10	Bcen2424_3902	transcriptional regulator, TetR family	BCAM0935	K
BCAL1553	0.478	5.09e-08	Bcen2424_1546	ribonuclease R	BCAL1553	K
BCAL1376	0.481	0.00145	Bcen2424_1366	transcriptional regulator, LysR family	BCAL1376	K
BCAM2655	0.481	0.000307	Bcen2424_5459	transcriptional regulator, ArsR family	BCAM2655	K
BCAM0403	0.484	0.00105	Bcen2424_3390	GCN5-related N-acetyltransferase	BCAM0403	K
BCAL3510	0.486	1.45e-05	Bcen2424_0044	transcriptional regulator, LysR family	BCAL3510	K
BCAL2800	0.488	1.45e-05	Bcen2424_2587	transcriptional regulator, DeoR family	BCAL2800	K
BCAL3368	0.489	1.24e-06	Bcen2424_0659	transcriptional regulator, RpiR family	BCAL3368	K
BCAS0323	0.489	8.18e-11	Bcen2424_3283	transcriptional regulator, LacI family	BCAS0323	K
AU1054_G4972	0.492	1.1e-07	Bcen2424_6056	transcriptional regulator, LysR family	No homolog	K
BCAL0641	0.496	1.95e-12	Bcen2424_2949	transcriptional regulator, LysR family	BCAL0641	K
BCAM0958	0.497	0.00114	Bcen2424_3925	transcriptional regulator, ArsR family	BCAM0958	K
BCAM0977	0.497	9.81e-10	Bcen2424_3944	transcriptional regulator, AsnC family	BCAM0977	K
HI2424_G6719	> 0.01	1.28e-06	Bcen2424_3481	GCN5-related N-acetyltransferase	No homolog	K
HI2424_G195	> 0.01	4.76e-05	Bcen2424_6941	putative transcriptional regulator	No homolog	K
				Replication, recombination, and repair (L)
AU1054_G6083	0.0208	1.3e-06	Bcen2424_5567	phage integrase family protein	No homolog	L
AU1054_G5206	0.0216	5.4e-07	Bcen2424_4422	transposase, IS605 OrfB	No homolog	L
AU1054_G2863	0.029	7.92e-06	Bcen2424_6413	serine/threonine protein kinase	No homolog	L
AU1054_G1870	0.0355	3.8e-05	Bcen2424_0446	phage integrase family protein	No homolog	L
HI2424_G4055	0.0418	3.34e-06	Bcen2424_6857	transposase IS66	No homolog	L
HI2424_G4061	0.051	2.32e-06	Bcen2424_6864	phage integrase family protein	No homolog	L
AU1054_G6524	0.0551	0.000436	Bcen2424_5218	Integrase, catalytic region	No homolog	L
HI2424_G4083	0.0592	6.8e-06	Bcen2424_6892	phage integrase family protein	No homolog	L
HI2424_G177	0.062	3.94e-07	Bcen2424_6945	TrwC protein	No homolog	L
AU1054_G4607	0.0762	1.7e-07	Bcen2424_1326	phage integrase family protein	No homolog	L
HI2424_G6755	0.106	1.84e-08	Bcen2424_3442	Integrase, catalytic region	No homolog	L
AU1054_G3438	0.108	1.02e-07	Bcen2424_2364	phage integrase family protein	No homolog	L
HI2424_G6227	0.131	5.79e-10	Bcen2424_0206	ATP-dependent endonuclease of the OLD family-like protein	No homolog	L
AU1054_G2371	0.133	1.82e-05	Bcen2424_0212	Integrase, catalytic region	No homolog	L
AU1054_G4611	0.146	4.24e-10	Bcen2424_1320	phage terminase, small subunit, putative, P27 family	No homolog	L
HI2424_G6251	0.155	1.92e-09	Bcen2424_0172	transposase and inactivated derivatives-like protein	No homolog	L
HI2424_G4042	0.164	2.17e-09	Bcen2424_6840	transposase IS66	No homolog	L
AU1054_G2432	0.171	1.53e-08	Bcen2424_3234	transposase IS3/IS911 family protein	No homolog	L
HI2424_G4065	0.176	3.71e-06	Bcen2424_6869	hypothetical protein	No homolog	L
HI2424_G4105	0.184	3.36e-10	Bcen2424_6835	phage integrase family protein	No homolog	L
AU1054_G439	0.192	1.02e-10	Bcen2424_3999	hypothetical protein	No homolog	L
HI2424_G6144	0.207	5.66e-11	Bcen2424_6945	TrwC protein	No homolog	L
HI2424_G4041	0.224	0.00031	Bcen2424_6839	IS66 Orf2 family protein	No homolog	L
AU1054_G2460	0.243	0.000547	Bcen2424_3258	Integrase, catalytic region	No homolog	L
AU1054_G540	0.262	8.86e-05	Bcen2424_6605	phage integrase family protein	No homolog	L
HI2424_G6226	0.294	1.51e-07	Bcen2424_0207	hypothetical protein	No homolog	L
AU1054_G3733	0.328	9.13e-09	Bcen2424_0926	phage integrase family protein	No homolog	L
HI2424_G4057	0.329	3.54e-10	Bcen2424_6859	transposase IS3/IS911 family protein	No homolog	L
BCAL0161	0.367	0.00163	No homolog	No gene annotation	BCAL0161	L
AU1054_G539	0.368	1.53e-10	Bcen2424_6606	transposase Tn3 family protein	No homolog	L
AU1054_G3045	0.371	0.000126	Bcen2424_1569	phage-related integrase	No homolog	L
BCAM2814	0.374	1.34e-11	No homolog	No gene annotation	BCAM2814	L
BCAL1899	0.387	2.85e-12	Bcen2424_1827	DNA polymerase III, subunits gamma and tau	BCAL1899	L
pBCA006	0.391	0.000151	Bcen2424_6829	hypothetical protein	pBCA006	L
HI2424_G4107	0.395	3.26e-08	Bcen2424_6838	transposase IS3/IS911 family protein	No homolog	L
BCAL1254	0.402	5.54e-12	Bcen2424_1284	DNA polymerase III, epsilon subunit	BCAL1254	L
AU1054_G2399	0.406	1.47e-05	Bcen2424_3279	transposase, IS21 family	No homolog	L
BCAL2455	0.423	0.00141	Bcen2424_2360	DNA topoisomerase (ATP-hydrolyzing)	BCAL2455	L
HI2424_G6229	0.457	4.32e-09	Bcen2424_0204	GP47	No homolog	L
BCAL2621	0.458	9.75e-07	Bcen2424_2416	Excinuclease ABC, C subunit domain protein	BCAL2621	L
BCAL0422	0.463	0.00605	Bcen2424_0002	DNA polymerase III, beta subunit	BCAL0422	L
BCAL2675	0.481	0.00206	Bcen2424_2465	DNA polymerase III chi subunit, HolC	BCAL2675	L
BCAM1690	0.491	2.95e-06	Bcen2424_4512	Uracil-DNA glycosylase superfamily	BCAM1690	L
BCAL3530	0.496	0.0206	Bcen2424_0065	histone family protein DNA-binding protein	BCAL3530	L
				Cell cycle control, cell division, chromosome partitioning (D)
AU1054_G2294	0.0603	1.95e-07	Bcen2424_2642	glycosyl hydrolase, BNR repeat-containing protein	No homolog	D
AU1054_G4213	0.134	6.64e-09	Bcen2424_2948	prevent-host-death family protein	No homolog	D
AU1054_G3637	0.161	9.78e-09	Bcen2424_5502	plasmid stabilization system	No homolog	D
BCAL0830	0.318	3.89e-11	No homolog	No gene annotation	BCAL0830	D
BCAL0678	0.372	1.09e-05	Bcen2424_2920	Sporulation domain protein	BCAL0678	D
				Defense mechanisms (V)
BCAM2226	0.244	0.00372	Bcen2424_4995	ABC transporter related	BCAM2226	V
BCAL2044	0.275	2.1e-11	Bcen2424_1967	Muramoyltetrapeptide carboxypeptidase	BCAL2044	V
AU1054_G1436	0.281	3.51e-09	Bcen2424_6531	acriflavin resistance protein	No homolog	V
BCAM0511	0.294	0.0119	No homolog	No gene annotation	BCAM0511	V
BCAL2185	0.368	7.45e-12	Bcen2424_2113	lipoprotein releasing system, ATP-binding protein	BCAL2185	V
BCAM1946	0.383	2.12e-05	Bcen2424_4745	transporter, hydrophobe/amphiphile efflux-1 (HAE1) family	BCAM1946	V
BCAL3430	0.404	5.45e-09	Bcen2424_0593	N-acetylmuramyl-L-alanine amidase, negative regulator of AmpC, AmpD	BCAL3430	V
BCAM1864	0.445	2.48e-06	Bcen2424_4720	secretion protein HlyD family protein	BCAM1864	V
BCAL3514	0.465	1.96e-12	Bcen2424_0050	RND efflux system, outer membrane lipoprotein, NodT family	BCAL3514	V
BCAL1555	0.474	0.00159	No homolog	No gene annotation	BCAL1555	V
BCAL2907	0.479	0.000226	Bcen2424_1091	MATE efflux family protein	BCAL2907	V
BCAL1647	0.485	2e-11	Bcen2424_1596	nodulation ABC transporter NodI	BCAL1647	V
AU1054_G2374	> 0.01	1.02e-06	Bcen2424_0217	N-6 DNA methylase	No homolog	V
				Signal transduction mechanisms (T)
AU1054_G6293	0.0402	4.84e-07	Bcen2424_5187	multi-sensor signal transduction histidine kinase	No homolog	T
AU1054_G4673	0.0545	2.52e-07	Bcen2424_1321	RelA/SpoT domain protein	No homolog	T
HI2424_G6757	0.0685	5.65e-06	Bcen2424_3439	two component transcriptional regulator, winged helix family	No homolog	T
HI2424_G7005	0.0821	1.85e-07	Bcen2424_3497	hypothetical protein	No homolog	T
BCAL0809	0.136	8.34e-09	Bcen2424_2794	HPr kinase	BCAL0809	T
AU1054_G5589	0.154	3.33e-08	Bcen2424_6699	methyl-accepting chemotaxis sensory transducer	No homolog	T
AU1054_G3478	0.155	1.54e-10	Bcen2424_2373	hypothetical protein	No homolog	T
AU1054_G4230	0.157	2.16e-05	Bcen2424_3198	histidine kinase	No homolog	T
AU1054_G6294	0.181	9.65e-10	Bcen2424_5186	two component transcriptional regulator, LuxR family	No homolog	T
AU1054_G1672	0.182	6.99e-11	Bcen2424_1901	diguanylate cyclase	No homolog	T
AU1054_G2828	0.192	6.59e-05	Bcen2424_6454	multi-sensor hybrid histidine kinase	No homolog	T
HI2424_G6267	0.201	2.04e-10	Bcen2424_0154	methyl-accepting chemotaxis sensory transducer	No homolog	T
BCAM2533	0.258	1.15e-09	Bcen2424_5341	periplasmic sensor signal transduction histidine kinase	BCAM2533	T
BCAM1483	0.274	0.0015	Bcen2424_4355	transcriptional regulator, Crp/Fnr family	BCAM1483	T
BCAL1975	0.367	0.000258	Bcen2424_1903	diguanylate cyclase	BCAL1975	T
BCAL0430	0.373	5.64e-05	Bcen2424_3160	diguanylate cyclase	BCAL0430	T
BCAM0091	0.382	1.65e-07	No homolog	No gene annotation	BCAM0091	T
BCAS0263	0.387	8.78e-05	Bcen2424_5939	response regulator receiver modulated metal dependent phosphohydrolase	BCAS0263	T
BCAM0748	0.423	5.2e-09	Bcen2424_3714	diguanylate cyclase	BCAM0748	T
BCAL0499	0.423	1.03e-06	Bcen2424_3093	response regulator receiver protein	BCAL0499	T
AU1054_G2886	0.459	0.00455	Bcen2424_6388	UspA domain protein	No homolog	T
AU1054_G3589	0.469	0.00393	Bcen2424_4624	periplasmic sensor signal transduction histidine kinase	No homolog	T
BCAL2223	0.47	0.0119	Bcen2424_2148	signal transduction histidine kinase, nitrogen specific, NtrB	BCAL2223	T
BCAM0049	0.476	0.000378	Bcen2424_5737	transcriptional regulator, Crp/Fnr family	BCAM0049	T
BCAL0952	0.484	1.23e-12	Bcen2424_2653	two component transcriptional regulator, winged helix family	BCAL0952	T
AU1054_G2816	0.487	6.53e-11	Bcen2424_6466	response regulator receiver protein	No homolog	T
BCAS0010	0.49	8.94e-06	No homolog	No gene annotation	BCAS0010	T
BCAL2380	0.498	3.8e-06	Bcen2424_2285	osmosensitive K+ channel signal transduction histidine kinase	BCAL2380	T
AU1054_G2830	> 0.01	1.13e-06	Bcen2424_6451	two component, sigma54 specific, transcriptional regulator, Fis family	No homolog	T
				Cell wall/membrane/envelope biogenesis (M)
AU1054_G3941	0.022	4.82e-07	Bcen2424_0778	lipopolysaccharide biosynthesis	No homolog	M
AU1054_G6252	0.0245	1.19e-06	Bcen2424_0772	glycosyl transferase, family 2	No homolog	M
AU1054_G6091	0.0297	4.59e-07	Bcen2424_0875	rhamnosyltransferase	No homolog	M
AU1054_G6088	0.0381	2.48e-06	Bcen2424_0878	glycosyl transferase, family 2	No homolog	M
AU1054_G6254	0.0438	7.84e-07	Bcen2424_0769	Capsule polysaccharide biosynthesis	No homolog	M
AU1054_G993	0.048	2.8e-07	Bcen2424_0460	YD repeat protein	No homolog	M
AU1054_G3697	0.066	1.43e-07	Bcen2424_0882	methyltransferase FkbM family	No homolog	M
AU1054_G3386	0.0789	5.96e-08	Bcen2424_2310	O-antigen polymerase	No homolog	M
AU1054_G1455	0.0824	1.66e-05	Bcen2424_6510	Methyltransferase type 12	No homolog	M
BCAL0967	0.0847	1.44e-07	Bcen2424_2633	lipopolysaccharide heptosyltransferase II	BCAL0967	M
HI2424_G6145	0.094	0.000338	Bcen2424_6789	Lytic transglycosylase, catalytic	No homolog	M
AU1054_G590	0.102	1.55e-08	Bcen2424_4812	peptidase M15D, vanX D-ala-D-ala dipeptidase	No homolog	M
AU1054_G2327	0.123	0.000143	Bcen2424_0235	hypothetical protein	No homolog	M
AU1054_G994	0.131	9.36e-09	Bcen2424_0460	YD repeat protein	No homolog	M
AU1054_G541	0.148	5.91e-08	Bcen2424_6604	hypothetical protein	No homolog	M
AU1054_G3385	0.189	3.87e-09	Bcen2424_2309	glycosyl transferase, family 2	No homolog	M
BCAL0575	0.189	2.1e-10	Bcen2424_3016	YcgR family protein	BCAL0575	M
BCAM1015	0.191	4.26e-10	Bcen2424_3981	porin, Gram-negative type	BCAM1015	M
BCAL2615	0.196	5.03e-05	Bcen2424_2410	outer membrane protein (porin)-like protein	BCAL2615	M
AU1054_G1613	0.225	5.38e-08	Bcen2424_4027	hypothetical protein	No homolog	M
BCAM1738	0.225	1.06e-09	No homolog	No gene annotation	BCAM1738	M
BCAL2291	0.226	0.0337	Bcen2424_2198	TonB family protein	BCAL2291	M
HI2424_G6758	0.244	3.14e-06	Bcen2424_3438	MltA-interacting MipA family protein	No homolog	M
BCAS0066	0.264	5.24e-09	Bcen2424_6141	porin, Gram-negative type	BCAS0066	M
BCAL2021	0.272	2.03e-11	Bcen2424_1948	penicillin-binding protein, 1A family	BCAL2021	M
AU1054_G3999	0.275	0.00133	Bcen2424_0781	sulfatase	No homolog	M
AU1054_G3593	0.282	1.19e-10	Bcen2424_4628	porin, Gram-negative type	No homolog	M
BCAM1945	0.301	5.65e-11	Bcen2424_4744	RND efflux system, outer membrane lipoprotein, NodT family	BCAM1945	M
BCAL0403	0.308	1.45e-06	Bcen2424_0538	MltA domain protein	BCAL0403	M
BCAL1938	0.323	0.00256	No homolog	No gene annotation	BCAL1938	M
BCAL2699	0.325	2.91e-12	Bcen2424_2489	NAD-dependent epimerase/dehydratase	BCAL2699	M
BCAM2584	0.327	0.00273	No homolog	No gene annotation	BCAM2584	M
BCAS0605	0.336	1.8e-11	Bcen2424_6279	NmrA family protein	BCAS0605	M
BCAM2621_J_1	0.337	2.92e-13	Bcen2424_5427	porin, Gram-negative type	BCAM2621	M
BCAL3473	0.342	1.46e-05	Bcen2424_0548	porin, Gram-negative type	BCAL3473	M
BCAL1829	0.348	1.65e-09	Bcen2424_1756	OmpW family protein	BCAL1829	M
BCAM2551	0.348	0.00037	Bcen2424_5352	efflux transporter, RND family, MFP subunit	BCAM2551	M
HI2424_G6242	0.354	1.75e-08	Bcen2424_0181	outer membrane protein (porin)	No homolog	M
BCAM2621_J_0	0.354	2.34e-11	Bcen2424_5427	porin, Gram-negative type	BCAM2621	M
BCAM2381	0.366	0.0342	Bcen2424_5141	Substrate-binding region of ABC-type glycine betaine transport system	BCAM2381	M
BCAL0480	0.368	1.29e-10	Bcen2424_3112	Rod shape-determining protein MreD	BCAL0480	M
BCAM2284	0.37	0.0125	Bcen2424_5041	Mandelate racemase/muconate lactonizing enzyme, C-terminal domain protein	BCAM2284	M
BCAM0179	0.373	2.02e-05	Bcen2424_3171	MscS Mechanosensitive ion channel	BCAM0179	M
BCAM1489	0.376	1.14e-07	Bcen2424_4361	Peptidoglycan glycosyltransferase	No homolog	M
BCAL1813	0.377	5.05e-12	Bcen2424_1741	RND efflux system, outer membrane lipoprotein, NodT family	BCAL1813	M
BCAL0624	0.38	8.04e-06	No homolog	No gene annotation	BCAL0624	M
AU1054_G2827	0.386	6.96e-08	Bcen2424_6455	NAD-dependent epimerase/dehydratase	No homolog	M
BCAM0944	0.395	3.13e-10	Bcen2424_3910	peptidase M23B	BCAM0944	M
BCAM2088	0.409	0.00128	Bcen2424_4895	cell wall hydrolase/autolysin	BCAM2088	M
BCAM2632	0.417	2.96e-08	No homolog	No gene annotation	BCAM2632	M
BCAL0960	0.429	0.00516	No homolog	No gene annotation	BCAL0960	M
BCAL2759	0.434	1.54e-05	Bcen2424_2545	tetraacyldisaccharide 4'-kinase	BCAL2759	M
BCAL1932	0.435	7.21e-13	Bcen2424_1860	glycosyl transferase, family 2	BCAL1932	M
BCAM1204	0.437	1.15e-06	Bcen2424_4078	alanine racemase	BCAM1204	M
AU1054_G4992	0.441	2e-07	Bcen2424_6076	NAD-dependent epimerase/dehydratase	No homolog	M
BCAL3508	0.447	0.00122	Bcen2424_0042	LrgB family protein	BCAL3508	M
BCAM1003	0.456	0.00394	Bcen2424_3969	NAD-dependent epimerase/dehydratase	BCAM1003	M
BCAM2311	0.478	3.47e-09	Bcen2424_5070	porin, Gram-negative type	BCAM2311	M
BCAL0818	0.483	0.000755	Bcen2424_2786	KpsF/GutQ family protein	BCAL0818	M
AU1054_G1433	0.488	4.93e-08	Bcen2424_6534	RND efflux system, outer membrane lipoprotein, NodT family	No homolog	M
AU1054_G6253	> 0.01	1.15e-06	Bcen2424_0771	polysaccharide export protein	No homolog	M
AU1054_G6251	> 0.01	1.45e-06	Bcen2424_0774	glycosyl transferase, group 1	No homolog	M
AU1054_G6092	> 0.01	3.71e-07	Bcen2424_0874	dTDP-4-dehydrorhamnose reductase	No homolog	M
AU1054_G3696	> 0.01	8.77e-06	Bcen2424_0881	NAD-dependent epimerase/dehydratase	No homolog	M
AU1054_G6250	> 0.01	1.03e-06	Bcen2424_0775	glycosyl transferase, group 1	No homolog	M
				Cell motility (N)
AU1054_G6081	0.191	3.92e-08	Bcen2424_5569	PRC-barrel domain protein	No homolog	N
AU1054_G4426	0.194	5.14e-08	Bcen2424_5862	OmpA/MotB domain protein	No homolog	N
BCAL0959	0.232	0.000342	Bcen2424_2646	hypothetical protein	BCAL0959	N
BCAL1532	0.404	2.76e-11	Bcen2424_1525	type II secretion system protein	BCAL1532	N
BCAL2046	0.467	0.0124	Bcen2424_1969	hypothetical protein	BCAL2046	N
				Extracellular structures (W)
AU1054_G6275	0.0504	1.74e-06	Bcen2424_5223	Haemagluttinin domain protein	No homolog	W
				Intracellular trafficking, secretion, and vesicular transport (U)
BCAL1525	0.2	1.28e-06	No homolog	No gene annotation	BCAL1525	U
AU1054_G3841	0.225	8e-11	Bcen2424_0053	general secretion pathway protein L	No homolog	U
BCAL1528	0.243	1.82e-05	Bcen2424_1521	type II and III secretion system protein	BCAL1528	U
BCAL1525a	0.317	9.9e-05	Bcen2424_1518	peptidase A24A, prepilin type IV	BCAL1525a	U
BCAM1709	0.323	0.00539	No homolog	No gene annotation	BCAM1709	U
AU1054_G2843	0.332	5.8e-09	Bcen2424_6435	multiple antibiotic resistance (MarC)-related proteins	No homolog	U
AU1054_G789	0.376	7.57e-05	Bcen2424_1661	Tetratricopeptide TPR_2 repeat protein	No homolog	U
BCAL1527	0.42	0.000155	No homolog	No gene annotation	BCAL1527	U
BCAL3517_J_0	0.427	9.57e-05	Bcen2424_0053	general secretion pathway protein L	BCAL3517	U
BCAM0332	0.479	0.00198	Bcen2424_3319	Conjugal transfer protein TrbG/VirB9/CagX	BCAM0332	U
HI2424_G6153	0.49	7.89e-11	Bcen2424_6801	hypothetical protein	No homolog	U
BCAL3516	0.497	0.000126	Bcen2424_0052	General secretion pathway M protein	BCAL3516	U
				Posttranslational modification, protein turnover, chaperones (O)
AU1054_G5548	0.0264	0.00071	Bcen2424_6655	heat shock protein Hsp20	No homolog	O
AU1054_G2865	0.0484	1.73e-07	Bcen2424_6411	ATPase AAA-2 domain protein	No homolog	O
BCAL1234	0.119	3.09e-08	Bcen2424_1263	heat shock protein Hsp20	BCAL1234	O
BCAM0515	0.162	2.22e-09	No homolog	No gene annotation	BCAM0515	O
BCAS0638	0.203	0.000285	Bcen2424_6250	chaperonin Cpn10	BCAS0638	O
BCAL0849	0.206	1.5e-09	Bcen2424_2755	peptidase M48, Ste24p	BCAL0849	O
BCAL3107	0.219	0.00284	No homolog	No gene annotation	BCAL3107	O
BCAL2442	0.232	1.15e-10	Bcen2424_2347	heat shock protein Hsp90	BCAL2442	O
BCAL0501	0.233	0.000365	Bcen2424_3091	20S proteasome, A and B subunits	BCAL0501	O
BCAL1919	0.255	1.86e-06	Bcen2424_1847	ATPase AAA-2 domain protein	BCAL1919	O
BCAM0548	0.259	0.0218	No homolog	No gene annotation	BCAM0548	O
BCAM0896	0.26	6.97e-11	Bcen2424_3864	OsmC family protein	BCAM0896	O
BCAS0724	0.262	5.34e-11	Bcen2424_6245	methionine-R-sulfoxide reductase	BCAS0724	O
BCAL1399	0.286	4.36e-11	Bcen2424_1390	OsmC family protein	BCAL1399	O
AU1054_G2855	0.314	9.14e-08	Bcen2424_6423	ATPase AAA-2 domain protein	No homolog	O
AU1054_G6064	0.324	1.73e-08	Bcen2424_5594	band 7 protein	No homolog	O
BCAL0500	0.344	0.00353	No homolog	No gene annotation	BCAL0500	O
BCAL2071	0.353	5.97e-12	Bcen2424_1999	SsrA-binding protein	BCAL2071	O
BCAL3270	0.361	0.000129	Bcen2424_0752	chaperone protein DnaK	BCAL3270	O
BCAM0833	0.39	0.00159	Bcen2424_3799	OsmC family protein	BCAM0833	O
BCAM2339	0.446	1.05e-08	Bcen2424_5096	Isoprenylcysteine carboxyl methyltransferase	BCAM2339	O
BCAL2153	0.447	0.005	Bcen2424_2081	peptidyl-prolyl cis-trans isomerase, cyclophilin type	BCAL2153	O
BCAL3424	0.469	0.0272	Bcen2424_0601	Redoxin domain protein	BCAL3424	O
BCAM2718	0.472	1.48e-12	No homolog	No gene annotation	BCAM2718	O
BCAS0085	0.481	9.53e-11	Bcen2424_6136	OsmC family protein	BCAS0085	O
BCAM0355	0.482	0.000232	Bcen2424_3339	ABC transporter related	BCAM0355	O
BCAM1941	0.49	6.22e-10	Bcen2424_4742	Glutathione S-transferase, N-terminal domain	BCAM1941	O
BCAL2730	0.491	0.0194	Bcen2424_2518	ATP-dependent Clp protease, ATP-binding subunit clpA	BCAL2730	O
AU1054_G5547	> 0.01	1.26e-06	Bcen2424_6654	heat shock protein Hsp20	No homolog	O
				Energy production and conversion (C)
AU1054_G6009	0.0326	1.61e-05	Bcen2424_5654	transcriptional regulator, TetR family	No homolog	C
BCAM2674	0.0397	2.52e-07	Bcen2424_5478	cytochrome bd ubiquinol oxidase, subunit I	BCAM2674	C
HI2424_G6754	0.0607	1.99e-07	Bcen2424_3443	transposase IS3/IS911 family protein	No homolog	C
BCAS0153	0.0701	1.88e-07	Bcen2424_6080	Sel1 domain protein repeat-containing protein	BCAS0153	C
AU1054_G2923	0.0768	2.31e-07	Bcen2424_6396	No gene annotation	No homolog	C
AU1054_G2451	0.0795	6.19e-07	Bcen2424_3209	Citrate synthase	No homolog	C
AU1054_G1631	0.0939	7.26e-08	Bcen2424_4067	putative virulence-associated protein	No homolog	C
AU1054_G5887	0.108	8.44e-08	Bcen2424_5918	regulatory protein, LysR	No homolog	C
AU1054_G524	0.112	1.25e-06	Bcen2424_4945	Thioesterase	No homolog	C
AU1054_G4090	0.115	2.84e-06	Bcen2424_2144	hypothetical protein	No homolog	C
AU1054_G3610	0.124	0.000106	Bcen2424_4646	aldo/keto reductase	No homolog	C
HI2424_G6250	0.135	7.41e-07	Bcen2424_0173	transposase, IS4 family protein	No homolog	C
AU1054_G3613	0.138	7.94e-05	Bcen2424_4649	(R)-2-hydroxyacid dehydrogenase	No homolog	C
BCAM2675	0.151	0.000136	Bcen2424_5479	cytochrome d ubiquinol oxidase, subunit II	BCAM2675	C
AU1054_G6289	0.158	3.14e-09	Bcen2424_5196	cyclic nucleotide-regulated FAD-dependent pyridine nucleotide-disulphide oxidoreductase	No homolog	C
AU1054_G1233	0.163	0.000351	Bcen2424_4872	Phosphate acetyltransferase	No homolog	C
AU1054_G63	0.176	3.4e-08	Bcen2424_0008	putative insertion element protein	No homolog	C
BCAL0925	0.192	3.89e-10	Bcen2424_2678	glycerol kinase	BCAL0925	C
AU1054_G3245	0.193	1.46e-09	Bcen2424_2978	short-chain dehydrogenase/reductase SDR	No homolog	C
AU1054_G64	0.213	7.77e-10	Bcen2424_0007	transposase IS3/IS911 family protein	No homolog	C
AU1054_G2916	0.214	1.56e-10	Bcen2424_6396	No gene annotation	No homolog	C
AU1054_G137	0.235	0.007	Bcen2424_6353	NADH:flavin oxidoreductase/NADH oxidase	No homolog	C
BCAL2141	0.242	1.28e-10	Bcen2424_2068	cytochrome C oxidase subunit IV	BCAL2141	C
AU1054_G2459	0.244	1.03e-11	Bcen2424_3259	TniB family protein	No homolog	C
pBCA011_J_0	0.253	9.45e-09	Bcen2424_6865	YadA C-terminal domain protein	pBCA011	C
BCAL0926	0.254	4.14e-07	Bcen2424_2677	FAD dependent oxidoreductase	BCAL0926	C
BCAL0677	0.273	0.000165	Bcen2424_2921	DSBA oxidoreductase	BCAL0677	C
HI2424_G6151	0.274	0.00109	Bcen2424_6799	protein-disulfide isomerase	No homolog	C
BCAL0042	0.282	0.000131	No homolog	No gene annotation	BCAL0042	C
BCAM2594	0.313	6.21e-11	Bcen2424_5401	Alcohol dehydrogenase, zinc-binding domain protein	BCAM2594	C
AU1054_G2426	0.315	1.71e-05	Bcen2424_3245	2-oxo-acid dehydrogenase E1 subunit, homodimeric type	No homolog	C
BCAL2142	0.319	2.31e-05	Bcen2424_2069	cytochrome c oxidase, subunit III	BCAL2142	C
AU1054_G6298	0.32	3.28e-12	Bcen2424_5180	transcriptional regulator, XRE family	No homolog	C
AU1054_G1232	0.332	0.00122	Bcen2424_4871	acetate kinase	No homolog	C
HI2424_G6165	0.34	4.11e-06	Bcen2424_6819	Zeta toxin family protein	No homolog	C
AU1054_G5605	0.349	2.6e-10	Bcen2424_6716	cytochrome B561	No homolog	C
BCAM0129	0.362	0.00136	Bcen2424_5829	transcriptional regulator, TetR family	BCAM0129	C
BCAL1718	0.363	0.0035	Bcen2424_1666	L-carnitine dehydratase/bile acid-inducible protein F	BCAL1718	C
AU1054_G132	0.368	7.1e-08	Bcen2424_6358	cytochrome c, class I	No homolog	C
AU1054_G1234	0.372	0.0131	Bcen2424_4873	ATP synthase F1, gamma subunit	No homolog	C
BCAM2093	0.377	1.6e-10	Bcen2424_4900	monooxygenase, FAD-binding	BCAM2093	C
AU1054_G2867	0.378	5.03e-12	Bcen2424_6408	cytochrome d ubiquinol oxidase, subunit II	No homolog	C
AU1054_G5715	0.38	1.29e-08	Bcen2424_5382	(2Fe-2S)-binding domain protein	No homolog	C
HI2424_G4044	0.389	2.91e-10	Bcen2424_6842	putative insertion sequence transposase protein	No homolog	C
BCAL2143	0.392	1.99e-09	Bcen2424_2070	Cytochrome-c oxidase	BCAL2143	C
BCAL1209	0.395	9.59e-06	Bcen2424_1240	NADH:flavin oxidoreductase/NADH oxidase	BCAL1209	C
BCAL0935	0.397	0.00114	Bcen2424_2668	cytochrome c, class I	BCAL0935	C
BCAM0042	0.409	0.00289	Bcen2424_5730	aldo/keto reductase	BCAM0042	C
AU1054_G3609	0.409	9.66e-07	Bcen2424_4645	Alcohol dehydrogenase, zinc-binding domain protein	No homolog	C
AU1054_G1892	0.411	7.3e-11	Bcen2424_6293	iron-containing alcohol dehydrogenase	No homolog	C
AU1054_G6070	0.414	5.98e-06	Bcen2424_5587	transposase, IS204/IS1001/IS1096/IS1165 family protein	No homolog	C
AU1054_G1448	0.415	3.34e-11	Bcen2424_6518	Benzaldehyde dehydrogenase (NAD(+))	No homolog	C
BCAL2144	0.418	2.83e-12	Bcen2424_2071	ubiquinol oxidase, subunit II	BCAL2144	C
BCAL1911	0.419	1.03e-12	Bcen2424_1839	Pyruvate dehydrogenase (acetyl-transferring)	BCAL1911	C
AU1054_G134	0.419	5.96e-10	Bcen2424_6356	aldehyde oxidase and xanthine dehydrogenase, molybdopterin binding	No homolog	C
BCAM2792	0.42	0.000279	No homolog	No gene annotation	BCAM2792	C
AU1054_G2448	0.42	0.00262	Bcen2424_3213	D-isomer specific 2-hydroxyacid dehydrogenase, NAD-binding	No homolog	C
BCAM1606	0.421	0.00254	No homolog	No gene annotation	BCAM1606	C
AU1054_G4974	0.423	1.46e-06	Bcen2424_6058	aldo/keto reductase	No homolog	C
BCAL3061	0.424	3.35e-13	Bcen2424_0948	protein of unknown function YGGT	BCAL3061	C
HI2424_G6252	0.425	0.000242	Bcen2424_0171	NAD-dependent aldehyde dehydrogenases-like protein	No homolog	C
BCAL2429	0.426	2.66e-07	Bcen2424_2331	cytochrome c, class I	BCAL2429	C
BCAS0159	0.435	1.35e-12	Bcen2424_6070	aldo/keto reductase	BCAS0159	C
AU1054_G133	0.44	2.11e-11	Bcen2424_6357	(2Fe-2S)-binding domain protein	No homolog	C
BCAL1049	0.446	2.23e-08	Bcen2424_1169	luciferase family protein	BCAL1049	C
BCAM0596	0.447	2.09e-12	No homolog	No gene annotation	BCAM0596	C
BCAL0725	0.449	1.95e-07	Bcen2424_2870	Redoxin domain protein	BCAL0725	C
BCAM2733	0.452	1.02e-06	Bcen2424_5548	acylphosphatase	BCAM2733	C
HI2424_G6169	0.454	0.000167	Bcen2424_6824	YadA C-terminal domain protein	No homolog	C
AU1054_G5716	0.461	2.34e-10	Bcen2424_5381	aldehyde oxidase and xanthine dehydrogenase, a/b hammerhead	No homolog	C
BCAL3285	0.464	0.0327	Bcen2424_0737	globin	BCAL3285	C
BCAM0684	0.468	0.000488	Bcen2424_3648	FAD-dependent pyridine nucleotide-disulphide oxidoreductase	BCAM0684	C
BCAL2746	0.471	0.000785	Bcen2424_2534	Citrate synthase	BCAL2746	C
BCAL2023	0.473	0.000521	Bcen2424_1950	Tetratricopeptide TPR_2 repeat protein	BCAL2023	C
BCAM1565	0.475	2.8e-10	No homolog	No gene annotation	BCAM1565	C
AU1054_G3595	0.479	2.06e-07	Bcen2424_4631	Formamidase	No homolog	C
BCAL0356	0.482	2.23e-09	Bcen2424_0490	Alcohol dehydrogenase, zinc-binding domain protein	BCAL0356	C
AU1054_G1449	0.49	4.62e-09	Bcen2424_6517	Alcohol dehydrogenase, zinc-binding domain protein	No homolog	C
BCAS0609	0.492	9.51e-05	Bcen2424_6275	Electron-transferring-flavoprotein dehydrogenase	BCAS0609	C
AU1054_G6509	> 0.01	1.74e-05	Bcen2424_3337	transcriptional regulator, XRE family	No homolog	C
AU1054_G6498	> 0.01	7.19e-06	Bcen2424_5565	transcriptional regulator, XRE family	No homolog	C
				Carbohydrate transport and metabolism (G)
AU1054_G6518	0.0271	3.85e-06	Bcen2424_0777	ABC-2 type transporter	No homolog	G
AU1054_G1453	0.0458	2.36e-06	Bcen2424_6513	major facilitator superfamily MFS_1	No homolog	G
AU1054_G2903	0.11	2.98e-05	Bcen2424_6371	Aldose 1-epimerase	No homolog	G
BCAL0924	0.139	1.68e-09	Bcen2424_2679	MIP family channel proteins	BCAL0924	G
AU1054_G4347	0.157	5.95e-08	Bcen2424_5772	major facilitator superfamily MFS_1	No homolog	G
AU1054_G5597	0.198	2.37e-07	Bcen2424_6707	periplasmic binding protein/LacI transcriptional regulator	No homolog	G
BCAS0324	0.2	6.43e-10	Bcen2424_3284	ABC transporter related	BCAS0324	G
BCAL3040	0.206	0.000113	Bcen2424_0969	binding-protein-dependent transport systems inner membrane component	BCAL3040	G
AU1054_G2129	0.226	5.26e-08	Bcen2424_6316	glycoside hydrolase, family 3 domain protein	No homolog	G
BCAM0138	0.228	4.36e-10	Bcen2424_5840	Phosphoglycerate mutase	BCAM0138	G
BCAS0326	0.23	0.000518	Bcen2424_3286	binding-protein-dependent transport systems inner membrane component	BCAS0326	G
AU1054_G3614	0.237	1.01e-08	Bcen2424_4650	major facilitator superfamily MFS_1	No homolog	G
AU1054_G1918	0.247	0.00849	Bcen2424_6265	major facilitator superfamily MFS_1	No homolog	G
BCAL0736	0.249	9.89e-11	Bcen2424_2860	phosphoenolpyruvate-protein phosphotransferase	BCAL0736	G
HI2424_G6243	0.263	1.39e-10	Bcen2424_0180	major facilitator superfamily MFS_1	No homolog	G
BCAL1101	0.272	1.17e-08	Bcen2424_1220	protein of unknown function DUF6, transmembrane	BCAL1101	G
BCAL0778	0.273	0.000896	Bcen2424_2824	N-acetylglucosamine-6-phosphate deacetylase	BCAL0778	G
BCAM2064	0.277	0.00474	Bcen2424_4864	Alpha,alpha-trehalase	BCAM2064	G
AU1054_G2435	0.288	3.16e-07	Bcen2424_3228	major facilitator superfamily MFS_1	No homolog	G
BCAL3041	0.29	0.00109	Bcen2424_0968	extracellular solute-binding protein, family 1	BCAL3041	G
BCAL0950	0.296	8.53e-12	Bcen2424_2655	putative haloacid permease, Deh4p	BCAL0950	G
BCAL1548	0.297	0.00268	Bcen2424_1541	periplasmic binding protein/LacI transcriptional regulator	BCAL1548	G
AU1054_G5526	0.307	6.33e-07	Bcen2424_6628	major facilitator superfamily MFS_1	No homolog	G
BCAL2419	0.308	0.000326	Bcen2424_2323	glycoside hydrolase 15-related	BCAL2419	G
BCAM1288	0.308	8.05e-08	Bcen2424_4158	glycoside hydrolase, family 31	BCAM1288	G
BCAL3405	0.325	0.000926	Bcen2424_0621	periplasmic binding protein/LacI transcriptional regulator	BCAL3405	G
BCAS0328	0.325	4.56e-11	No homolog	No gene annotation	BCAS0328	G
BCAM2507	0.325	0.000288	Bcen2424_5310	major facilitator superfamily MFS_1	BCAM2507	G
AU1054_G1538	0.338	0.00108	Bcen2424_3659	drug resistance transporter, Bcr/CflA subfamily	No homolog	G
BCAL3403	0.349	0.000197	Bcen2424_0623	inner-membrane translocator	BCAL3403	G
AU1054_G5593	0.352	2.39e-09	Bcen2424_6703	Mannitol dehydrogenase, C-terminal domain	No homolog	G
BCAL3039	0.362	0.00855	Bcen2424_0970	binding-protein-dependent transport systems inner membrane component	BCAL3039	G
BCAL0810_J_0	0.364	6.44e-05	Bcen2424_2793	putative PTS IIA-like nitrogen-regulatory protein PtsN	BCAL0810	G
AU1054_G2492	0.371	1.61e-08	Bcen2424_4202	hypothetical protein	No homolog	G
AU1054_G5615	0.379	6.78e-11	Bcen2424_6726	glycosyl hydrolase, BNR repeat-containing protein	No homolog	G
HI2424_G6259	0.381	0.001	Bcen2424_0162	major facilitator superfamily MFS_1	No homolog	G
BCAL2841	0.404	2.57e-11	No homolog	No gene annotation	BCAL2841	G
BCAM2349A	0.405	9.41e-11	Bcen2424_5106	Cupin 2, conserved barrel domain protein	BCAM2349A	G
BCAM1761	0.406	0.000328	Bcen2424_4584	hypothetical protein	BCAM1761	G
BCAM0094	0.409	0.0039	Bcen2424_5794	xylulokinase	BCAM0094	G
BCAL1434	0.415	0.00165	Bcen2424_1427	Xylose isomerase domain protein TIM barrel	BCAL1434	G
BCAS0595	0.418	1.28e-07	No homolog	No gene annotation	BCAS0595	G
AU1054_G4943	0.421	4.47e-07	Bcen2424_6025	3-carboxymuconate cyclase-like protein	No homolog	G
AU1054_G5598	0.422	1.75e-11	Bcen2424_6708	inner-membrane translocator	No homolog	G
BCAS0594	0.424	1.03e-05	Bcen2424_6290	ribokinase	BCAS0594	G
AU1054_G2138	0.427	3.42e-09	Bcen2424_6306	ABC transporter related	No homolog	G
BCAL2525	0.43	3.79e-06	No homolog	No gene annotation	BCAL2525	G
AU1054_G2213	0.432	4.01e-08	Bcen2424_6306	ABC transporter related	No homolog	G
BCAM1460	0.437	0.00103	Bcen2424_4332	major facilitator superfamily MFS_1	BCAM1460	G
BCAL3276	0.446	0.00211	Bcen2424_0744	NAD(+) kinase	BCAL3276	G
BCAL1550	0.452	0.00694	Bcen2424_1543	ABC transporter related	BCAL1550	G
BCAM1444	0.455	9.28e-12	Bcen2424_4316	protein of unknown function DUF6, transmembrane	BCAM1444	G
AU1054_G5968	0.456	1.4e-10	Bcen2424_5383	major facilitator superfamily MFS_1	No homolog	G
AU1054_G6077	0.466	2.64e-07	Bcen2424_5573	transketolase	No homolog	G
BCAL2625	0.467	0.0224	Bcen2424_2420	major facilitator superfamily MFS_1	BCAL2625	G
BCAL3389	0.474	0.000982	Bcen2424_0638	transketolase	BCAL3389	G
BCAL2262	0.481	8.77e-12	Bcen2424_2181	major facilitator superfamily MFS_1	BCAL2262	G
AU1054_G2140	0.489	8.18e-06	Bcen2424_6304	binding-protein-dependent transport systems inner membrane component	No homolog	G
BCAL3181	0.495	0.00125	Bcen2424_0823	major facilitator superfamily MFS_1	BCAL3181	G
BCAL1556	0.498	0.00606	Bcen2424_1549	ribose 5-phosphate isomerase	BCAL1556	G
AU1054_G6090	> 0.01	5.1e-05	Bcen2424_0876	ABC-2 type transporter	No homolog	G
AU1054_G6089	> 0.01	1.46e-06	Bcen2424_0877	ABC transporter related	No homolog	G
AU1054_G3694	> 0.01	8.21e-06	Bcen2424_0879	mannose-1-phosphate guanylyltransferase/mannose-6-phosphate isomerase	No homolog	G
				Amino acid transport and metabolism (E)
HI2424_G6711	0.0272	6.22e-06	Bcen2424_3492	Extracellular ligand-binding receptor	No homolog	E
BCAM2771	0.0302	1.81e-07	Bcen2424_5613	Dihydrodipicolinate synthase	BCAM2771	E
AU1054_G5780	0.0667	3.13e-07	Bcen2424_5315	Extracellular ligand-binding receptor	No homolog	E
AU1054_G5511	0.0981	7.7e-07	Bcen2424_6610	ABC transporter related	No homolog	E
BCAM2307	0.0995	3.57e-06	Bcen2424_5066	zinc metalloprotease ZmpB	BCAM2307	E
AU1054_G2917	0.108	1.12e-07	Bcen2424_6410	Glyoxalase/bleomycin resistance protein/dioxygenase	No homolog	E
BCAL2708	0.112	1.19e-08	Bcen2424_2497	inner-membrane translocator	BCAL2708	E
AU1054_G3607	0.137	0.000136	Bcen2424_4643	branched-chain amino acid aminotransferase	No homolog	E
BCAM0193	0.153	0.00384	Bcen2424_3185	Cupin 2, conserved barrel domain protein	BCAM0193	E
AU1054_G5509	0.172	2.42e-06	Bcen2424_6609	acetylornithine deacetylase or succinyl-diaminopimelate desuccinylase	No homolog	E
AU1054_G5516	0.175	1.86e-07	Bcen2424_6616	FAD dependent oxidoreductase	No homolog	E
BCAS0372	0.184	2.13e-10	Bcen2424_6696	Dihydroxy-acid dehydratase	BCAS0372	E
AU1054_G5782	0.2	2.25e-06	Bcen2424_5314	aminotransferase, class IV	No homolog	E
BCAL2707	0.216	2.01e-11	Bcen2424_2496	inner-membrane translocator	BCAL2707	E
BCAL2844	0.228	2.3e-10	Bcen2424_2631	branched-chain amino acid aminotransferase	BCAL2844	E
BCAS0111	0.232	0.00192	Bcen2424_6114	polar amino acid ABC transporter, inner membrane subunit	BCAS0111	E
AU1054_G5539	0.234	1.52e-10	Bcen2424_6641	FAD dependent oxidoreductase	No homolog	E
BCAL2706	0.24	5.57e-11	Bcen2424_2495	ABC transporter related	BCAL2706	E
HI2424_G6262	0.241	3.95e-11	Bcen2424_0159	Glyoxalase/bleomycin resistance protein/dioxygenase	No homolog	E
BCAM2512	0.258	3.19e-07	Bcen2424_5317	dihydrodipicolinate synthetase	BCAM2512	E
AU1054_G5899	0.262	9.2e-09	Bcen2424_5905	Cysteine synthase	No homolog	E
AU1054_G2464	0.265	1.37e-10	Bcen2424_3210	Glyoxalase/bleomycin resistance protein/dioxygenase	No homolog	E
BCAS0128	0.272	1.96e-10	Bcen2424_6102	glycine betaine/L-proline ABC transporter, ATPase subunit	BCAS0128	E
BCAL0075	0.276	9.21e-06	Bcen2424_0146	glycine cleavage system T protein	BCAL0075	E
BCAM2502	0.279	1.88e-09	No homolog	No gene annotation	BCAM2502	E
AU1054_G5781	0.281	6.44e-09	Bcen2424_5315	Extracellular ligand-binding receptor	No homolog	E
BCAS0751	0.306	4.18e-06	Bcen2424_6219	Gamma-glutamyltransferase	BCAS0751	E
BCAL0864	0.309	1.29e-10	Bcen2424_2742	amino acid aldolase or racemase-like protein	BCAL0864	E
AU1054_G2136	0.316	9.64e-08	Bcen2424_6309	glucose-methanol-choline oxidoreductase	No homolog	E
BCAL3104	0.319	2.36e-08	Bcen2424_0902	urease, gamma subunit	BCAL3104	E
AU1054_G2894	0.322	0.000304	Bcen2424_6380	Lysine exporter protein (LYSE/YGGA)	No homolog	E
BCAM2519	0.323	0.000563	Bcen2424_5326	Lysine exporter protein (LYSE/YGGA)	BCAM2519	E
BCAM2726	0.329	2.65e-05	Bcen2424_5540	binding-protein-dependent transport systems inner membrane component	BCAM2726	E
BCAS0110	0.335	0.00742	No homolog	No gene annotation	BCAS0110	E
AU1054_G2609	0.337	1.01e-11	Bcen2424_1985	Glyoxalase/bleomycin resistance protein/dioxygenase	No homolog	E
AU1054_G2881	0.338	5.47e-09	Bcen2424_6393	Extracellular ligand-binding receptor	No homolog	E
IG3_121896	0.352	0.00353	Bcen2424_6115	extracellular solute-binding protein, family 3	Intergenic region, chromosome 3	E
BCAM2706	0.36	3.47e-12	No homolog	No gene annotation	BCAM2706	E
BCAL2155	0.362	7.54e-08	Bcen2424_2083	serine O-acetyltransferase	BCAL2155	E
BCAM2501	0.362	0.000113	Bcen2424_5303	Shikimate dehydrogenase substrate binding, N-terminal domain protein	BCAM2501	E
AU1054_G5527	0.37	8.31e-08	Bcen2424_6629	Dihydroxy-acid dehydratase	No homolog	E
BCAL2100	0.379	6.88e-12	Bcen2424_2029	aminotransferase, class I and II	BCAL2100	E
BCAL2357	0.386	0.00119	Bcen2424_2263	ketol-acid reductoisomerase	BCAL2357	E
AU1054_G4350	0.387	2.48e-07	Bcen2424_5769	lysine 2,3-aminomutase YodO family protein	No homolog	E
BCAM1370	0.397	0.000405	Bcen2424_4235	5-carboxymethyl-2-hydroxymuconate isomerase	BCAM1370	E
BCAL2705	0.404	3.45e-06	No homolog	No gene annotation	BCAL2705	E
BCAL0015	0.427	0.0285	Bcen2424_0083	ABC transporter related	BCAL0015	E
BCAS0136	0.427	0.000494	Bcen2424_6096	amino acid permease-associated region	BCAS0136	E
AU1054_G2841	0.427	2.08e-10	Bcen2424_6437	Alcohol dehydrogenase GroES domain protein	No homolog	E
BCAM2382	0.428	6.73e-06	Bcen2424_5142	binding-protein-dependent transport systems inner membrane component	BCAM2382	E
BCAM1819	0.432	0.0233	Bcen2424_4679	Urea transporter	BCAM1819	E
BCAS0112	0.436	0.000999	No homolog	No gene annotation	BCAS0112	E
AU1054_G5544	0.439	1.5e-09	Bcen2424_6646	ABC transporter related	No homolog	E
BCAL0039	0.44	0.0133	Bcen2424_0110	Prephenate dehydratase	BCAL0039	E
BCAL0544	0.442	0.000989	Bcen2424_3045	extracellular solute-binding protein, family 5	BCAL0544	E
AU1054_G3540	0.442	1.23e-10	Bcen2424_4574	putative threonine efflux protein-like protein	No homolog	E
BCAL2437	0.443	0.00561	Bcen2424_2339	spermidine synthase-like protein	BCAL2437	E
BCAL1094	0.448	3.24e-12	Bcen2424_1212	amino acid permease-associated region	BCAL1094	E
BCAL3367	0.449	0.00673	Bcen2424_0660	6-phosphogluconate dehydratase	BCAL3367	E
BCAM2295	0.454	0.000195	Bcen2424_5052	Substrate-binding region of ABC-type glycine betaine transport system	BCAM2295	E
AU1054_G5665	0.456	2.27e-11	Bcen2424_6617	dihydrodipicolinate synthetase	No homolog	E
BCAL3362	0.46	1.09e-06	Bcen2424_0665	FAD dependent oxidoreductase	BCAL3362	E
BCAL3411	0.465	0.00478	Bcen2424_0615	peptidase S10, serine carboxypeptidase	BCAL3411	E
BCAL0681	0.47	2.61e-11	No homolog	No gene annotation	BCAL0681	E
BCAM2149	0.477	4.9e-07	Bcen2424_4911	peptidase M20	BCAM2149	E
BCAS0114	0.48	0.0131	Bcen2424_6111	phenylalanine/histidine ammonia-lyase	BCAS0114	E
BCAS0113	0.483	0.00888	Bcen2424_6112	ABC transporter related	BCAS0113	E
BCAL2244	0.489	3.12e-05	Bcen2424_2170	urocanate hydratase	BCAL2244	E
BCAM2316	0.49	0.0259	No homolog	No gene annotation	BCAM2316	E
BCAL0073	0.493	0.00102	Bcen2424_0144	glycine dehydrogenase	BCAL0073	E
BCAL2266	0.493	8.33e-12	Bcen2424_2185	HAD-superfamily subfamily IB hydrolase, TIGR01490	BCAL2266	E
BCAM1111	0.493	0.0278	No homolog	No gene annotation	BCAM1111	E
AU1054_G426	0.494	1.45e-06	Bcen2424_3995	amino acid permease-associated region	No homolog	E
BCAM1134	0.495	1.59e-05	Bcen2424_4029	Asp/Glu racemase	BCAM1134	E
BCAL2019	0.498	0.0014	Bcen2424_1946	Pyridoxal-5'-phosphate-dependent enzyme, beta subunit	BCAL2019	E
AU1054_G2378	> 0.01	4.85e-05	Bcen2424_0229	protein of unknown function DUF955	No homolog	E
HI2424_G6384	> 0.01	9.47e-07	Bcen2424_0188	protein of unknown function DUF955	No homolog	E
				Nucleotide transport and metabolism (F)
AU1054_G4904	0.0458	2.21e-07	Bcen2424_3737	response regulator receiver protein	No homolog	F
BCAL1701	0.151	7.86e-07	No homolog	No gene annotation	BCAL1701	F
BCAL1220	0.231	7.28e-11	No homolog	No gene annotation	BCAL1220	F
IG2_1187397	0.353	1.24e-11	Bcen2424_4002	uracil-xanthine permease	BCAM1099	F
BCAL3494	0.354	8.15e-05	Bcen2424_0028	Site-specific DNA-methyltransferase (adenine-specific)	BCAL3494	F
BCAL2387	0.365	3.45e-07	Bcen2424_2293	uracil phosphoribosyltransferase	BCAL2387	F
BCAL2045	0.425	2.28e-05	No homolog	No gene annotation	BCAL2045	F
BCAS0730	0.469	0.000366	Bcen2424_6239	Na+ dependent nucleoside transporter domain protein	BCAS0730	F
AU1054_G5517	0.472	2.34e-07	Bcen2424_6618	dihydropyrimidinase	No homolog	F
BCAL2836	0.499	0.00352	Bcen2424_2623	phosphoribosylaminoimidazole carboxylase, ATPase subunit	BCAL2836	F
AU1054_G5776	> 0.01	5.76e-05	Bcen2424_5319	hypothetical protein	No homolog	F
				Coenzyme transport and metabolism (H)
AU1054_G5891	0.0321	3.41e-07	Bcen2424_5913	aminotransferase class-III	No homolog	H
AU1054_G2872	0.238	6.62e-05	Bcen2424_6403	molybdopterin biosynthesis MoaE	No homolog	H
BCAL2441	0.257	0.000212	Bcen2424_2346	Chorismate lyase	BCAL2441	H
BCAL0665	0.275	4.74e-08	Bcen2424_2933	dethiobiotin synthase	BCAL0665	H
BCAL2391	0.321	6.28e-06	Bcen2424_2297	nicotinate (nicotinamide) nucleotide adenylyltransferase	BCAL2391	H
BCAL0614	0.352	3.47e-12	No homolog	No gene annotation	BCAL0614	H
BCAL2781	0.363	4.85e-12	Bcen2424_2567	UBA/THIF-type NAD/FAD binding protein	BCAL2781	H
AU1054_G2422	0.372	6.69e-11	Bcen2424_3249	3,4-dihydroxy-2-butanone 4-phosphate synthase	No homolog	H
BCAL2656	0.373	0.00063	No homolog	No gene annotation	BCAL2656	H
BCAL0298	0.403	0.00329	Bcen2424_0411	thiamine biosynthesis protein ThiS	BCAL0298	H
BCAL1708	0.403	3.24e-09	No homolog	No gene annotation	BCAL1708	H
BCAL0962	0.415	7e-11	Bcen2424_2638	molybdenum cofactor biosynthesis protein C	BCAL0962	H
BCAL1859	0.431	4.7e-11	No homolog	No gene annotation	BCAL1859	H
BCAL2629	0.451	0.00175	No homolog	No gene annotation	BCAL2629	H
BCAL0667	0.473	4.88e-06	Bcen2424_2931	adenosylmethionine-8-amino-7-oxononanoate aminotransferase	BCAL0667	H
HI2424_G6720	> 0.01	1.97e-06	Bcen2424_3480	MoeA domain protein, domain I and II	No homolog	H
				Lipid transport and metabolism (I)
AU1054_G2440	0.0622	9.76e-06	Bcen2424_3221	Alpha/beta hydrolase fold-3 domain protein	No homolog	I
AU1054_G1888	0.0784	6.72e-08	Bcen2424_6299	short-chain dehydrogenase/reductase SDR	No homolog	I
AU1054_G6475	0.108	0.00606	Bcen2424_3328	hypothetical protein	No homolog	I
HI2424_G4060	0.111	6.18e-09	Bcen2424_6863	short-chain dehydrogenase/reductase SDR	No homolog	I
HI2424_G6247	0.123	7.16e-06	Bcen2424_0176	Enoyl-CoA hydratase/isomerase	No homolog	I
AU1054_G1452	0.129	0.000116	Bcen2424_6514	short-chain dehydrogenase/reductase SDR	No homolog	I
HI2424_G7007	0.131	2.16e-09	Bcen2424_3485	acyl-CoA dehydrogenase domain protein	No homolog	I
AU1054_G5889	0.154	2.76e-08	Bcen2424_5916	short-chain dehydrogenase/reductase SDR	No homolog	I
HI2424_G6241	0.201	3.56e-10	Bcen2424_0182	Carboxylesterase, type B	No homolog	I
AU1054_G424	0.229	3.88e-07	Bcen2424_3998	short-chain dehydrogenase/reductase SDR	No homolog	I
BCAL1636	0.244	4.77e-06	Bcen2424_1585	phosphatidylserine/phosphatidylglycerophosphate/cardiolipin synthases like enzyme	BCAL1636	I
AU1054_G3439	0.262	7.43e-09	Bcen2424_2365	hypothetical protein	No homolog	I
AU1054_G1231	0.264	0.00615	Bcen2424_4870	PHB de-polymerase domain protein	No homolog	I
AU1054_G2415	0.275	1.47e-09	Bcen2424_3256	AMP-dependent synthetase and ligase	No homolog	I
BCAM0392	0.275	8.27e-05	Bcen2424_3378	acyltransferase 3	BCAM0392	I
HI2424_G6164	0.285	0.00215	Bcen2424_6817	putative endonuclease	No homolog	I
BCAM2395	0.289	1.26e-05	No homolog	No gene annotation	BCAM2395	I
HI2424_G6249	0.295	1.43e-08	Bcen2424_0174	short-chain dehydrogenase/reductase SDR	No homolog	I
BCAL2016	0.297	1.02e-12	Bcen2424_1943	2-C-methyl-D-erythritol 4-phosphate cytidylyltransferase	BCAL2016	I
BCAS0616	0.304	1.39e-07	Bcen2424_6272	AMP-dependent synthetase and ligase	BCAS0616	I
BCAM2552	0.305	1.56e-06	Bcen2424_5353	Alpha/beta hydrolase fold-3 domain protein	BCAM2552	I
BCAL1980	0.319	0.00304	No homolog	No gene annotation	BCAL1980	I
AU1054_G2416	0.32	7.17e-11	Bcen2424_3255	Enoyl-CoA hydratase/isomerase	No homolog	I
BCAS0607	0.337	0.000313	Bcen2424_6277	3-hydroxybutyryl-CoA dehydrogenase	BCAS0607	I
BCAL0845	0.338	7.46e-06	Bcen2424_2759	hypothetical protein	BCAL0845	I
BCAL0409	0.348	0.000252	Bcen2424_0544	Enoyl-CoA hydratase/isomerase	BCAL0409	I
BCAM1640	0.353	0.000967	Bcen2424_4467	acyltransferase 3	BCAM1640	I
BCAM1710	0.358	0.0297	Bcen2424_4528	Enoyl-CoA hydratase/isomerase	BCAM1710	I
BCAL2007	0.377	0.00498	Bcen2424_1934	Squalene/phytoene synthase	BCAL2007	I
BCAM0054	0.378	0.000203	Bcen2424_5742	short-chain dehydrogenase/reductase SDR	BCAM0054	I
AU1054_G4349	0.38	0.00162	Bcen2424_5770	protein of unknown function DUF201	No homolog	I
AU1054_G5711	0.388	1.26e-08	Bcen2424_5387	short-chain dehydrogenase/reductase SDR	No homolog	I
BCAM1462	0.39	0.00173	Bcen2424_4334	short-chain dehydrogenase/reductase SDR	BCAM1462	I
BCAS0737	0.398	0.00933	Bcen2424_6232	acetyl-CoA acetyltransferases	BCAS0737	I
BCAL1384	0.4	4.39e-08	Bcen2424_1373	phospholipid/glycerol acyltransferase	BCAL1384	I
BCAL2015	0.402	2.16e-07	Bcen2424_1942	2C-methyl-D-erythritol 2,4-cyclodiphosphate synthase	BCAL2015	I
BCAS0493_J_0	0.411	3.23e-05	Bcen2424_6527	short-chain dehydrogenase/reductase SDR	BCAS0493	I
BCAL0838	0.413	1.23e-05	Bcen2424_2766	beta-ketoacyl synthase	BCAL0838	I
BCAS0086	0.436	2.55e-05	Bcen2424_6135	Alpha/beta hydrolase fold-3 domain protein	BCAS0086	I
AU1054_G5553	0.439	3.92e-10	Bcen2424_6660	short-chain dehydrogenase/reductase SDR	No homolog	I
AU1054_G4914	0.483	0.011	Bcen2424_5994	(Acyl-carrier-protein) phosphodiesterase	No homolog	I
AU1054_G2419	0.491	0.000398	Bcen2424_3252	Enoyl-CoA hydratase/isomerase	No homolog	I
AU1054_G127	0.498	1.65e-05	Bcen2424_4656	6-phosphogluconate dehydrogenase, NAD-binding	No homolog	I
AU1054_G2858	> 0.01	7.62e-07	Bcen2424_6419	phospholipase D/Transphosphatidylase	No homolog	I
				Inorganic ion transport and metabolism (P)
BCAM2626	0.0368	0.00754	Bcen2424_5431	TonB-dependent hemoglobin/transferrin/lactoferrin family receptor	BCAM2626	P
BCAM2630	0.0462	0.00419	Bcen2424_5435	ABC transporter related	BCAM2630	P
BCAM2224	0.0576	0.00372	Bcen2424_4993	Fe(III)-pyochelin outer membrane receptor precursor	BCAM2224	P
BCAM2627	0.062	0.00985	Bcen2424_5432	Haemin-degrading family protein	BCAM2627	P
AU1054_G960	0.0966	4.69e-08	Bcen2424_4671	aliphatic sulfonates family ABC transporter, periplsmic ligand-binding protein	No homolog	P
BCAM2629	0.0973	0.0104	Bcen2424_5434	transport system permease protein	BCAM2629	P
BCAM2628	0.101	0.00469	Bcen2424_5433	periplasmic binding protein	BCAM2628	P
BCAL2297	0.113	0.0141	Bcen2424_2204	hypothetical protein	BCAL2297	P
HI2424_G6716	0.149	9.18e-09	Bcen2424_3484	sodium/hydrogen exchanger	No homolog	P
AU1054_G1479	0.188	4.6e-06	Bcen2424_6481	Catalase	No homolog	P
AU1054_G6076	0.236	5.93e-05	Bcen2424_5575	sodium/hydrogen exchanger	No homolog	P
BCAM2439	0.275	0.01	No homolog	No gene annotation	BCAM2439	P
AU1054_G3743	0.306	1.82e-10	Bcen2424_0939	Chromate transporter	No homolog	P
BCAL1692	0.312	0.00803	Bcen2424_1636	putative iron transport-related membrane protein, OrbD	BCAL1692	P
BCAL0028	0.318	0.000857	Bcen2424_0097	Citrate transporter	BCAL0028	P
AU1054_G4228	0.324	1.38e-11	Bcen2424_3200	Carbonate dehydratase	No homolog	P
BCAM2367	0.345	0.00578	Bcen2424_5125	TonB-dependent receptor	BCAM2367	P
BCAL0604	0.377	1.07e-05	Bcen2424_2989	Heavy metal transport/detoxification protein	BCAL0604	P
AU1054_G3744	0.381	4.83e-06	Bcen2424_0940	Chromate transporter	No homolog	P
BCAS0421_J_0	0.381	2.77e-11	Bcen2424_6589	ABC transporter related	BCAS0421	P
BCAL2051	0.397	2.32e-10	Bcen2424_1974	nitrate ABC transporter, periplasmic nitrate-binding protein, putative	BCAL2051	P
BCAL0711	0.403	1.82e-08	Bcen2424_2886	taurine ABC transporter, periplasmic binding protein	BCAL0711	P
BCAM1521	0.403	0.000158	Bcen2424_4394	metabolite/H+ symporter, major facilitator superfamily (MFS)	BCAM1521	P
AU1054_G1051	0.418	5.06e-09	Bcen2424_6589	ABC transporter related	No homolog	P
BCAM2313	0.43	5.04e-09	Bcen2424_5072	sulfatase	BCAM2313	P
BCAM0400	0.436	0.00771	Bcen2424_3388	Carbonate dehydratase	BCAM0400	P
BCAL2603	0.437	0.000664	Bcen2424_2398	binding-protein-dependent transport systems inner membrane component	BCAL2603	P
BCAL1371	0.451	0.000189	Bcen2424_1361	TonB-dependent siderophore receptor	BCAL1371	P
BCAM1385	0.465	4.11e-07	Bcen2424_4250	aliphatic sulfonates family ABC transporter, periplsmic ligand-binding protein	BCAM1385	P
BCAL1726	0.466	2.78e-11	Bcen2424_1674	precorrin-3B synthase	BCAL1726	P
BCAL0713	0.471	0.0111	Bcen2424_2884	binding-protein-dependent transport systems inner membrane component	BCAL0713	P
BCAS0457	0.471	0.00129	Bcen2424_6556	alkylphosphonate utilization operon protein PhnA	BCAS0457	P
BCAL2573	0.475	5.62e-10	No homolog	No gene annotation	BCAL2573	P
BCAM0569	0.478	0.000452	Bcen2424_3543	sulfatase	BCAM0569	P
AU1054_G2852	> 0.01	5.17e-07	Bcen2424_6426	Dyp-type peroxidase family	No homolog	P
				Secondary metabolites biosynthesis, transport, and catabolism (Q)
AU1054_G149	0.04	0.00153	Bcen2424_5976	fumarylacetoacetase	No homolog	Q
AU1054_G3445	0.044	3.37e-06	Bcen2424_2379	Phytanoyl-CoA dioxygenase	No homolog	Q
HI2424_G6713	0.0748	2.81e-08	Bcen2424_3488	Thioesterase	No homolog	Q
BCAM2232	0.0905	0.0127	Bcen2424_5000	AMP-dependent synthetase and ligase	BCAM2232	Q
BCAL1697	0.0929	1.29e-06	Bcen2424_1641	ornibactin biosynthesis non-ribosomal peptide, OrbJ	BCAL1697	Q
AU1054_G5979	0.114	8.01e-08	Bcen2424_5898	Methyltransferase type 11	No homolog	Q
BCAM2233	0.118	0.0221	Bcen2424_5001	Thioesterase	BCAM2233	Q
HI2424_G4053	0.123	4.39e-06	Bcen2424_6855	DsbA oxidoreductase	No homolog	Q
BCAM2230	0.138	0.0168	Bcen2424_4998	amino acid adenylation domain	BCAM2230	Q
BCAL1700	0.162	6.78e-05	Bcen2424_1644	ornibactin receptor precursor, OrbA	BCAL1700	Q
HI2424_G6261	0.168	1.04e-07	Bcen2424_0160	5-oxopent-3-ene-1,2,5-tricarboxylate decarboxylase	No homolog	Q
AU1054_G5275	0.186	8.75e-06	Bcen2424_4343	Methyltransferase type 11	No homolog	Q
BCAM0195	0.188	0.00533	Bcen2424_3187	amino acid adenylation domain	BCAM0195	Q
BCAL0405	0.205	0.00787	Bcen2424_0540	phenylacetic acid degradation protein PaaD	BCAL0405	Q
AU1054_G542	0.212	1.6e-10	Bcen2424_6603	amidohydrolase	No homolog	Q
BCAM0499	0.243	1.35e-05	Bcen2424_3465	TonB-dependent siderophore receptor	BCAM0499	Q
HI2424_G6248	0.248	1.55e-07	Bcen2424_0175	AMP-dependent synthetase and ligase	No homolog	Q
BCAL0686	0.254	3.33e-11	Bcen2424_2912	fumarylacetoacetate (FAA) hydrolase	BCAL0686	Q
BCAL1696	0.272	0.035	Bcen2424_1640	ornibactin biosynthesis non-ribosomal peptide, OrbI	BCAL1696	Q
BCAM1751	0.306	5.28e-12	Bcen2424_4572	isochorismatase hydrolase	BCAM1751	Q
AU1054_G4206	0.357	7.03e-07	Bcen2424_2901	protein of unknown function DUF140	No homolog	Q
BCAM1144	0.358	2.51e-09	Bcen2424_4041	Asp/Glu racemase	BCAM1144	Q
BCAM1731	0.368	3.54e-12	Bcen2424_4549	isochorismatase hydrolase	BCAM1731	Q
BCAM1582	0.397	0.000976	No homolog	No gene annotation	BCAM1582	Q
AU1054_G5525	0.402	7.22e-12	Bcen2424_6627	Taurine catabolism dioxygenase TauD/TfdA	No homolog	Q
BCAL0668	0.411	7.16e-06	Bcen2424_2930	dienelactone hydrolase and related enzymes-like protein	BCAL0668	Q
BCAM1366	0.426	0.000939	Bcen2424_4231	4-hydroxyphenylacetate degradation bifunctional isomerase/decarboxylase, HpaG1 subunit	BCAM1366	Q
BCAM2227	0.427	0.0174	Bcen2424_4996	thiazolinyl imide reductase	BCAM2227	Q
BCAL2242	0.454	2.31e-10	Bcen2424_2168	imidazolonepropionase	BCAL2242	Q
BCAL0303	0.458	4.55e-12	No homolog	No gene annotation	BCAL0303	Q
HI2424_G6714	> 0.01	6.18e-07	Bcen2424_3487	amino acid adenylation domain	No homolog	Q
HI2424_G7006	> 0.01	1.52e-06	Bcen2424_3489	hypothetical protein	No homolog	Q
				General function prediction only (R)
HI2424_G6736	0.0217	1.7e-06	Bcen2424_3463	Ankyrin	No homolog	R
AU1054_G2318	0.0266	1.02e-06	Bcen2424_0220	helicase domain protein	No homolog	R
AU1054_G6277	0.0286	0.000111	Bcen2424_5213	KAP P-loop domain protein	No homolog	R
AU1054_G2857	0.0307	1.1e-06	Bcen2424_6420	Sel1 domain protein repeat-containing protein	No homolog	R
AU1054_G2293	0.0356	3.72e-07	Bcen2424_2641	glycosyl hydrolase, BNR repeat-containing protein	No homolog	R
AU1054_G5775	0.0505	3.07e-06	Bcen2424_5320	PilT protein domain protein	No homolog	R
AU1054_G6278	0.0529	1.05e-06	Bcen2424_5211	hypothetical protein	No homolog	R
AU1054_G5286	0.0542	0.000101	Bcen2424_4331	HipA domain protein	No homolog	R
AU1054_G1176	0.0669	1.86e-07	Bcen2424_4092	PilT protein domain protein	No homolog	R
BCAS0371	0.0884	1.55e-08	Bcen2424_6697	hypothetical protein	BCAS0371	R
AU1054_G6281	0.0943	2.38e-08	Bcen2424_5207	alpha/beta hydrolase fold	No homolog	R
AU1054_G148	0.0979	2.89e-08	Bcen2424_5975	cyclase family protein	No homolog	R
AU1054_G1454	0.102	3.09e-08	Bcen2424_6512	HAD-superfamily hydrolase, subfamily IA, variant 3	No homolog	R
BCAM2308	0.116	0.000896	Bcen2424_5067	leucyl aminopeptidase	BCAM2308	R
AU1054_G6528	0.118	1.32e-05	Bcen2424_5191	transport-associated	No homolog	R
HI2424_G6244	0.129	1.66e-06	Bcen2424_0179	amidohydrolase 2	No homolog	R
BCAM2522	0.129	5.78e-09	Bcen2424_5329	carbonic anhydrases/acetyltransferases isoleucine patch superfamily-like protein	BCAM2522	R
BCAL1034	0.141	4.83e-09	Bcen2424_1156	electron transport protein SCO1/SenC	BCAL1034	R
AU1054_G5913	0.154	4.75e-09	Bcen2424_5889	alpha/beta hydrolase fold	No homolog	R
AU1054_G1323	0.162	3.11e-09	Bcen2424_4770	dienelactone hydrolase-like protein	No homolog	R
BCAM0165	0.163	0.00784	Bcen2424_5856	hypothetical protein	BCAM0165	R
AU1054_G5215	0.167	6.87e-10	Bcen2424_4410	Patatin	No homolog	R
AU1054_G4973	0.184	2.29e-09	Bcen2424_6057	flavodoxin/nitric oxide synthase	No homolog	R
AU1054_G4810	0.2	9.46e-10	Bcen2424_3761	hypothetical protein	No homolog	R
BCAL1921	0.222	0.00658	Bcen2424_1849	globin	BCAL1921	R
BCAL1383	0.224	3.07e-11	Bcen2424_1372	phosphatidate cytidylyltransferase	BCAL1383	R
BCAL0213	0.23	0.0247	Bcen2424_0327	phenylacetate-CoA oxygenase, PaaJ subunit	BCAL0213	R
AU1054_G508	0.232	2.39e-06	Bcen2424_4941	short-chain dehydrogenase/reductase SDR	No homolog	R
BCAM2163	0.233	8.41e-11	Bcen2424_4927	Antibiotic biosynthesis monooxygenase	BCAM2163	R
BCAM2184	0.239	4.46e-10	Bcen2424_4952	metal dependent phosphohydrolase	BCAM2184	R
AU1054_G1933	0.242	0.00013	Bcen2424_6247	short-chain dehydrogenase/reductase SDR	No homolog	R
AU1054_G2386	0.245	1.4e-09	Bcen2424_3294	hypothetical protein	No homolog	R
AU1054_G2611	0.256	5.84e-11	Bcen2424_1987	phenazine biosynthesis protein PhzF family	No homolog	R
HI2424_G4048	0.258	8.14e-07	Bcen2424_6847	short-chain dehydrogenase/reductase SDR	No homolog	R
BCAL2816	0.26	1.07e-09	Bcen2424_2603	Carboxylesterase	BCAL2816	R
AU1054_G1996	0.265	1.66e-08	Bcen2424_3948	alpha/beta hydrolase fold	No homolog	R
AU1054_G5614	0.267	9.31e-08	Bcen2424_6725	Glyoxalase/bleomycin resistance protein/dioxygenase	No homolog	R
AU1054_G2513	0.277	0.000621	Bcen2424_4182	alpha/beta hydrolase fold	No homolog	R
AU1054_G1426	0.279	2.58e-11	Bcen2424_3084	plasmid maintenance system killer	No homolog	R
BCAS0022	0.286	3.16e-11	No homolog	No gene annotation	BCAS0022	R
BCAL0537	0.288	2.3e-07	Bcen2424_3052	Endonuclease/exonuclease/phosphatase	BCAL0537	R
AU1054_G2908	0.288	2.34e-11	Bcen2424_6366	transcriptional regulator, winged helix family	No homolog	R
BCAL1818	0.298	1.48e-06	Bcen2424_1745	beta-lactamase domain protein	BCAL1818	R
AU1054_G2902	0.303	0.000521	Bcen2424_6372	phenazine biosynthesis protein PhzF family	No homolog	R
BCAM2536	0.304	4.3e-06	Bcen2424_5346	alpha/beta hydrolase fold	BCAM2536	R
AU1054_G441	0.314	3.64e-07	Bcen2424_6351	Amidohydrolase 3	No homolog	R
BCAL0095	0.315	3.01e-11	No homolog	No gene annotation	BCAL0095	R
BCAM2516	0.316	1.02e-11	Bcen2424_5323	peptidase M50	BCAM2516	R
HI2424_G481	0.319	3.43e-08	Bcen2424_6925	protein of unknown function UPF0005	No homolog	R
BCAL0160	0.326	2.95e-12	No homolog	No gene annotation	BCAL0160	R
AU1054_G2455	0.346	2.97e-10	Bcen2424_3224	Pirin domain protein domain protein	No homolog	R
BCAL3093	0.35	0.00268	Bcen2424_0915	protein of unknown function UPF0153	BCAL3093	R
AU1054_G2526	0.351	8.87e-11	Bcen2424_4168	alpha/beta hydrolase fold	No homolog	R
AU1054_G1398	0.359	0.000165	Bcen2424_3083	putative plasmid maintenance system antidote protein, XRE family	No homolog	R
AU1054_G2997	0.364	1.49e-12	Bcen2424_1551	oxidoreductase domain protein	No homolog	R
BCAM1815	0.365	5.44e-11	Bcen2424_4675	short-chain dehydrogenase/reductase SDR	BCAM1815	R
BCAL1820	0.373	1.89e-07	Bcen2424_1747	protein of unknown function DUF81	BCAL1820	R
BCAL1386	0.378	0.00036	Bcen2424_1375	alpha/beta hydrolase fold	BCAL1386	R
BCAM2340	0.38	0.000137	Bcen2424_5097	alpha/beta hydrolase	BCAM2340	R
BCAM2598	0.383	1.62e-07	No homolog	No gene annotation	BCAM2598	R
BCAL2764	0.385	0.00171	No homolog	No gene annotation	BCAL2764	R
AU1054_G5595	0.387	1.01e-06	Bcen2424_6705	amidohydrolase 2	No homolog	R
AU1054_G1457	0.39	2.6e-05	Bcen2424_6508	Rieske (2Fe-2S) domain protein	No homolog	R
BCAL0963	0.395	9.27e-12	No homolog	No gene annotation	BCAL0963	R
AU1054_G5612	0.397	8.24e-12	Bcen2424_6723	alpha/beta hydrolase fold	No homolog	R
BCAL0808	0.398	0.00251	Bcen2424_2795	Uncharacterised P-loop ATPase protein UPF0042	BCAL0808	R
BCAM0092	0.405	4.93e-11	Bcen2424_5791	esterase/lipase-like protein	BCAM0092	R
BCAL0622	0.411	1.46e-12	Bcen2424_2970	Bile acid:sodium symporter	BCAL0622	R
AU1054_G5515	0.416	0.00353	Bcen2424_6615	BFD domain protein (2Fe-2S)-binding domain protein	No homolog	R
BCAM0534	0.421	0.00163	No homolog	No gene annotation	BCAM0534	R
BCAL1558_J_1	0.427	2.14e-12	Bcen2424_1551	oxidoreductase domain protein	No homolog	R
BCAS0397	0.428	0.000249	No homolog	No gene annotation	BCAS0397	R
AU1054_G2825	0.429	2.2e-05	Bcen2424_6457	transport-associated	No homolog	R
BCAL1741	0.43	1.63e-07	No homolog	No gene annotation	BCAL1741	R
AU1054_G3734	0.431	4.19e-10	Bcen2424_0927	phage/plasmid primase, P4 family	No homolog	R
IG1_1042213	0.431	8.33e-12	Bcen2424_2651	regulatory protein RecX	BCAL0954	R
AU1054_G2837	0.434	2.77e-08	Bcen2424_6443	short-chain dehydrogenase/reductase SDR	No homolog	R
AU1054_G1445	0.436	2.06e-11	Bcen2424_6521	transcriptional regulator, winged helix family	No homolog	R
BCAL1742	0.437	0.0057	Bcen2424_1684	extracellular solute-binding protein, family 1	BCAL1742	R
AU1054_G2449	0.437	1.25e-06	Bcen2424_3212	short-chain dehydrogenase/reductase SDR	No homolog	R
BCAM2494	0.441	4.64e-11	Bcen2424_5296	phosphonoacetate hydrolase	BCAM2494	R
BCAL0817	0.442	5.29e-09	Bcen2424_2787	3-deoxy-D-manno-octulosonate 8-phosphate phosphatase, YrbI family	BCAL0817	R
AU1054_G2441	0.442	0.000758	Bcen2424_3220	protein of unknown function DUF1486	No homolog	R
BCAM1960	0.443	3.61e-12	Bcen2424_4759	metallophosphoesterase	BCAM1960	R
AU1054_G2897	0.445	8.47e-11	Bcen2424_6377	short-chain dehydrogenase/reductase SDR	No homolog	R
AU1054_G2839	0.447	1.18e-11	Bcen2424_6440	transport-associated	No homolog	R
AU1054_G5721	0.45	2.38e-07	Bcen2424_5376	alpha/beta hydrolase fold	No homolog	R
BCAL3090	0.453	0.0117	Bcen2424_0918	tRNA (guanine-N(7)-)-methyltransferase	BCAL3090	R
BCAL1398	0.455	2.88e-12	Bcen2424_1389	Pirin domain protein domain protein	BCAL1398	R
BCAL1866	0.455	3.37e-05	Bcen2424_1794	DNA uptake lipoprotein-like protein	BCAL1866	R
AU1054_G3604	0.458	0.000124	Bcen2424_4640	HAD-superfamily hydrolase, subfamily IA, variant 3	No homolog	R
BCAL2319	0.465	1.92e-13	Bcen2424_2224	Protein of unknown function DUF132	BCAL2319	R
BCAM1817	0.468	3.75e-10	Bcen2424_4677	alpha/beta hydrolase fold	BCAM1817	R
AU1054_G5531	0.473	0.000378	Bcen2424_6633	amidohydrolase 2	No homolog	R
BCAL1878	0.485	0.000147	Bcen2424_1806	small GTP-binding protein	BCAL1878	R
BCAM1394	0.49	2.28e-06	Bcen2424_4259	cysteine dioxygenase type I	BCAM1394	R
AU1054_G1272	0.49	1.42e-11	Bcen2424_4912	2-nitropropane dioxygenase, NPD	No homolog	R
BCAS0082	0.49	7.17e-07	Bcen2424_6139	hypothetical protein	BCAS0082	R
BCAL2129	0.494	0.000213	Bcen2424_2059	ABC transporter related	BCAL2129	R
BCAS0601	0.498	6.87e-07	Bcen2424_6283	protein of unknown function DUF815	BCAS0601	R
BCAM2605	0.5	0.000962	Bcen2424_5412	2,5-didehydrogluconate reductase	BCAM2605	R
AU1054_G3698	> 0.01	0.00182	Bcen2424_0884	glycosyl transferase, family 2	No homolog	R
AU1054_G3044	> 0.01	1.02e-05	Bcen2424_1572	Curculin domain protein (mannose-binding) lectin	No homolog	R
AU1054_G1165	> 0.01	1.14e-06	Bcen2424_5482	HipA domain protein	No homolog	R
AU1054_G2896	> 0.01	4.66e-05	Bcen2424_6378	alpha/beta hydrolase fold	No homolog	R
				Function unknown (S)
AU1054_G4283	0.0236	7.89e-06	Bcen2424_5839	hypothetical protein	No homolog	S
HI2424_G4090	0.0241	5.97e-07	Bcen2424_6904	Rhs element Vgr protein	No homolog	S
AU1054_G3382	0.0307	8.9e-06	Bcen2424_2306	integral membrane protein-like protein	No homolog	S
AU1054_G2853	0.0312	1.03e-05	Bcen2424_6425	Linocin_M18 bacteriocin protein	No homolog	S
AU1054_G801	0.0448	2.31e-07	Bcen2424_1648	hypothetical protein	No homolog	S
HI2424_G4059	0.0509	7.09e-07	Bcen2424_6862	alkylhydroperoxidase like protein, AhpD family	No homolog	S
AU1054_G5877	0.0587	0.000568	Bcen2424_5933	protein of unknown function DUF925	No homolog	S
AU1054_G2612	0.0615	8.45e-06	Bcen2424_1988	DinB family protein	No homolog	S
AU1054_G509	0.0927	1.98e-08	Bcen2424_4943	Cupin 2, conserved barrel domain protein	No homolog	S
AU1054_G2850	0.108	5.43e-06	Bcen2424_6428	membrane protein	No homolog	S
AU1054_G2851	0.126	4.04e-08	Bcen2424_6427	phosphate-starvation-inducible E	No homolog	S
BCAL1689	0.159	0.00411	Bcen2424_1633	MbtH domain protein	BCAL1689	S
BCAM2595	0.161	1.38e-09	Bcen2424_5402	uncharacterized peroxidase-related enzyme	BCAM2595	S
BCAL2668	0.164	1.41e-10	Bcen2424_2458	protein of unknown function DUF55	BCAL2668	S
BCAM2253A	0.169	5.57e-10	Bcen2424_5024	hypothetical protein	BCAM2253A	S
BCAM2254	0.18	8.86e-10	Bcen2424_5025	Rhs element Vgr protein	BCAM2254	S
BCAL2243	0.194	3.02e-10	Bcen2424_2169	protein of unknown function DUF886	BCAL2243	S
BCAL0968	0.201	4.56e-10	Bcen2424_2632	hypothetical protein	BCAL0968	S
BCAM2154	0.209	1.13e-10	Bcen2424_4917	hypothetical protein	BCAM2154	S
AU1054_G2842	0.217	2.03e-09	Bcen2424_6436	hypothetical protein	No homolog	S
BCAM2222	0.219	0.0159	Bcen2424_4991	PepSY-associated TM helix domain protein	BCAM2222	S
BCAL0214	0.222	0.0219	Bcen2424_0328	phenylacetate-CoA oxygenase, PaaI subunit	BCAL0214	S
BCAL1634	0.254	4.52e-06	Bcen2424_1583	Glyoxalase/bleomycin resistance protein/dioxygenase	BCAL1634	S
BCAL2229	0.263	1.56e-11	Bcen2424_2154	hypothetical protein	BCAL2229	S
BCAM1867	0.263	0.000159	Bcen2424_4723	MgtC/SapB transporter	BCAM1867	S
BCAL1819	0.267	9.69e-11	Bcen2424_1746	protein of unknown function DUF442	BCAL1819	S
AU1054_G2813	0.271	7.24e-11	Bcen2424_6470	PRC-barrel domain protein	No homolog	S
BCAM2159	0.279	1.4e-09	Bcen2424_4923	conserved hypothetical protein 156	BCAM2159	S
BCAL2991	0.285	3.18e-05	Bcen2424_1017	protein of unknown function UPF0016	BCAL2991	S
AU1054_G5524	0.285	2.72e-05	Bcen2424_6626	protein of unknown function DUF521	No homolog	S
BCAM2085	0.291	2.07e-08	Bcen2424_4892	protein of unknown function DUF350	BCAM2085	S
BCAL2738	0.293	9.73e-12	Bcen2424_2527	protein of unknown function DUF192	BCAL2738	S
AU1054_G2564	0.295	4.8e-11	Bcen2424_4134	SH3, type 3 domain protein	No homolog	S
AU1054_G2808	0.297	1.27e-09	Bcen2424_6476	protein of unknown function DUF892	No homolog	S
BCAM1461	0.298	0.00205	No homolog	No gene annotation	BCAM1461	S
BCAL2393	0.31	3.13e-09	Bcen2424_2299	protein of unknown function DUF163	BCAL2393	S
BCAM2745	0.313	3.74e-08	No homolog	No gene annotation	BCAM2745	S
BCAL3487	0.319	0.0057	Bcen2424_0020	alkylhydroperoxidase like protein, AhpD family	BCAL3487	S
BCAL1981	0.322	2.77e-10	Bcen2424_1908	protein of unknown function UPF0061	BCAL1981	S
AU1054_G802	0.323	1.25e-10	Bcen2424_1647	hypothetical protein	No homolog	S
AU1054_G5378	0.326	1.18e-05	Bcen2424_4414	Glyoxalase/bleomycin resistance protein/dioxygenase	No homolog	S
BCAM1108	0.327	0.00615	Bcen2424_4005	Antibiotic biosynthesis monooxygenase	BCAM1108	S
BCAL2703	0.327	4.59e-05	No homolog	No gene annotation	BCAL2703	S
AU1054_G2457	0.346	1.15e-06	Bcen2424_3292	hypothetical protein	No homolog	S
BCAL2123	0.356	1.58e-05	Bcen2424_2053	protein of unknown function UPF0131	BCAL2123	S
AU1054_G2907	0.357	1.19e-09	Bcen2424_6367	DoxX family protein	No homolog	S
BCAL0395	0.36	4.27e-06	Bcen2424_0530	adenylate cyclase	BCAL0395	S
BCAL2930	0.365	0.000766	Bcen2424_1067	hypothetical protein	BCAL2930	S
BCAL2392	0.369	1.56e-06	Bcen2424_2298	iojap-like protein	BCAL2392	S
BCAL0425	0.371	0.00274	Bcen2424_3164	protein of unknown function DUF37	BCAL0425	S
BCAL2364	0.376	4e-10	Bcen2424_2270	metallophosphoesterase	BCAL2364	S
BCAM1166	0.376	1.63e-11	Bcen2424_4060	protein of unknown function DUF979	BCAM1166	S
AU1054_G6078	0.383	1.9e-10	Bcen2424_5572	hypothetical protein	No homolog	S
BCAM2656	0.388	5.03e-05	Bcen2424_5460	Activator of Hsp90 ATPase 1 family protein	BCAM2656	S
BCAM2170	0.396	1.89e-11	Bcen2424_4935	protein of unknown function DUF218	BCAM2170	S
BCAM2309	0.408	0.0182	Bcen2424_5068	protein of unknown function DUF74	BCAM2309	S
BCAS0604	0.409	0.00176	Bcen2424_6280	integral membrane protein	BCAS0604	S
BCAL0939	0.42	0.0042	Bcen2424_2663	glutathione-dependent formaldehyde-activating, GFA	BCAL0939	S
BCAL2191	0.42	0.00431	No homolog	No gene annotation	BCAL2191	S
BCAM1321	0.422	0.00933	Bcen2424_4191	protein of unknown function DUF344	BCAM1321	S
BCAL0588	0.424	0.00234	Bcen2424_3004	hypothetical protein	BCAL0588	S
BCAM1205	0.429	0.00235	Bcen2424_4079	membrane protein-like protein	BCAM1205	S
BCAL1535	0.431	0.00833	Bcen2424_1528	membrane protein	BCAL1535	S
BCAM2216	0.431	3.21e-07	Bcen2424_4984	protein of unknown function DUF461	BCAM2216	S
BCAL2906	0.447	7.98e-10	Bcen2424_1092	hypothetical protein	BCAL2906	S
BCAM1479	0.449	1.53e-05	Bcen2424_4351	hypothetical protein	BCAM1479	S
AU1054_G5898	0.459	4.52e-11	Bcen2424_5906	membrane-associated proteins in eicosanoid and glutathione metabolism (MAPEG)	No homolog	S
BCAL1032	0.466	0.00204	Bcen2424_1154	membrane protein	BCAL1032	S
AU1054_G5523	0.467	0.000415	Bcen2424_6625	protein of unknown function DUF126	No homolog	S
BCAM0362	0.467	2.52e-11	No homolog	No gene annotation	BCAM0362	S
BCAL2669	0.468	0.00741	Bcen2424_2459	protein of unknown function DUF541	BCAL2669	S
BCAL0815	0.475	2.13e-11	Bcen2424_2789	OstA family protein	BCAL0815	S
BCAL0669	0.478	3.21e-12	Bcen2424_2929	hypothetical protein	BCAL0669	S
BCAM0796	0.479	0.00154	Bcen2424_3759	protein of unknown function DUF521	BCAM0796	S
BCAL0816	0.48	1.81e-11	Bcen2424_2788	protein of unknown function DUF1239	BCAL0816	S
BCAL3212	0.481	0.000852	Bcen2424_0790	YiaAB two helix domain protein	BCAL3212	S
BCAM1547	0.481	0.028	Bcen2424_4414	Glyoxalase/bleomycin resistance protein/dioxygenase	BCAM1547	S
BCAL2763	0.49	0.0285	Bcen2424_2549	hypothetical protein	BCAL2763	S
AU1054_G3833	> 0.01	0.000152	Bcen2424_0045	PilT protein domain protein	No homolog	S
AU1054_G995	> 0.01	7.22e-06	Bcen2424_0459	Rhs element Vgr protein	No homolog	S
AU1054_G979	> 0.01	6.03e-07	Bcen2424_0475	Rhs element Vgr protein	No homolog	S
HI2424_G6715	> 0.01	4.66e-07	Bcen2424_3486	YbaK/prolyl-tRNA synthetase associated region	No homolog	S
AU1054_G4822	> 0.01	5.57e-07	Bcen2424_3746	Rhs element Vgr protein	No homolog	S
AU1054_G2859	> 0.01	2.92e-06	Bcen2424_6418	Rhs element Vgr protein	No homolog	S
				Intergenic regions
IG1_2653432	0.0421	9.17e-07	Present?	No gene annotation	No homolog	Int
IG1_2117018	0.0908	0.000437	Present?	No gene annotation	No homolog	Int
IG2_3060513	0.0979	2.31e-07	Present?	No gene annotation	No homolog	Int
IG1_3627057	0.137	9.01e-10	Present?	No gene annotation	No homolog	Int
IG1_1014163	0.141	5.01e-08	Present?	No gene annotation	No homolog	Int
IG2_450151	0.151	3.3e-08	Present?	No gene annotation	No homolog	Int
IG1_3393882	0.158	2.66e-08	Present?	No gene annotation	No homolog	Int
IG2_2590456	0.161	0.01	Present?	No gene annotation	No homolog	Int
IG1_1028911	0.165	3.02e-09	Present?	No gene annotation	No homolog	Int
IG1_677590	0.177	7.34e-10	Present?	No gene annotation	No homolog	Int
IG2_433416	0.177	9.77e-09	Present?	No gene annotation	No homolog	Int
IG1_1684126	0.179	1.1e-08	Present?	No gene annotation	No homolog	Int
IG1_899543	0.182	3.01e-09	Present?	No gene annotation	No homolog	Int
IG2_2899303	0.202	3.99e-08	Present?	No gene annotation	No homolog	Int
IG2_2952067	0.202	3.45e-09	Present?	No gene annotation	No homolog	Int
IG1_2622531	0.214	1.48e-10	Present?	No gene annotation	No homolog	Int
IG1_2681109	0.217	1.26e-10	Present?	No gene annotation	No homolog	Int
IG2_1931541	0.231	0.000181	Present?	No gene annotation	No homolog	Int
IG2_2274945	0.24	5.63e-10	Present?	No gene annotation	No homolog	Int
IG2_219668	0.241	0.0041	Present?	No gene annotation	No homolog	Int
IG2_3137937	0.241	7.33e-09	Present?	No gene annotation	No homolog	Int
IG1_516060	0.249	3.54e-06	Present?	No gene annotation	No homolog	Int
IG1_1043076	0.254	1.87e-10	Present?	No gene annotation	No homolog	Int
IG3_523151	0.26	7.44e-11	Present?	No gene annotation	No homolog	Int
IG2_2876949	0.262	1.38e-10	Present?	No gene annotation	No homolog	Int
IG1_3016273	0.263	0.0153	Present?	No gene annotation	No homolog	Int
IG1_3477390	0.267	1.42e-05	Present?	No gene annotation	No homolog	Int
IG2_1975919	0.271	1.77e-08	Present?	No gene annotation	No homolog	Int
IG1_2570370	0.276	4.29e-09	Present?	No gene annotation	No homolog	Int
IG2_2323998	0.279	3.73e-09	Present?	No gene annotation	No homolog	Int
IG1_185981	0.281	1.46e-06	Present?	No gene annotation	No homolog	Int
IG1_926490	0.282	5.71e-08	Present?	No gene annotation	No homolog	Int
IG1_422927	0.292	3.48e-12	Present?	No gene annotation	No homolog	Int
IG1_161120	0.294	0.000638	Present?	No gene annotation	No homolog	Int
IG2_444113	0.296	0.00787	Present?	No gene annotation	No homolog	Int
IG1_2874215	0.297	2.23e-05	Present?	No gene annotation	No homolog	Int
IG2_2803864	0.297	6.03e-06	Present?	No gene annotation	No homolog	Int
IG2_2589126	0.302	0.0318	Present?	No gene annotation	No homolog	Int
IG2_1896347	0.308	1.93e-09	Present?	No gene annotation	No homolog	Int
IG3_654635	0.308	1.29e-05	Present?	No gene annotation	No homolog	Int
IG1_2712162	0.318	7.12e-12	Present?	No gene annotation	No homolog	Int
IG1_2936760	0.321	0.00221	Present?	No gene annotation	No homolog	Int
IG2_1565086	0.323	0.0033	Present?	No gene annotation	No homolog	Int
IG2_2970010	0.326	4.84e-12	Present?	No gene annotation	No homolog	Int
IG1_3507377	0.328	3.61e-06	Present?	No gene annotation	No homolog	Int
IG2_2085682	0.328	3.23e-05	Present?	No gene annotation	No homolog	Int
IG1_2538832	0.333	1.43e-05	Present?	No gene annotation	No homolog	Int
IG1_2420168	0.334	0.00217	Present?	No gene annotation	No homolog	Int
IG2_2440784	0.338	0.00192	Present?	No gene annotation	No homolog	Int
IG3_798183	0.351	0.00266	Present?	No gene annotation	No homolog	Int
IG2_214633	0.356	0.00266	Present?	No gene annotation	No homolog	Int
IG1_500384	0.357	1.85e-09	Present?	No gene annotation	No homolog	Int
IG1_1337938	0.358	0.000755	Present?	No gene annotation	No homolog	Int
IG1_368927	0.358	1.84e-07	Present?	No gene annotation	No homolog	Int
IG1_625858	0.359	2.35e-05	Present?	No gene annotation	No homolog	Int
IG2_36215	0.361	0.00242	Present?	No gene annotation	No homolog	Int
IG1_659402	0.367	0.00017	Present?	No gene annotation	No homolog	Int
IG2_1946387	0.37	2.13e-11	Present?	No gene annotation	No homolog	Int
IG1_1928097	0.375	0.000255	Present?	No gene annotation	No homolog	Int
IG1_640011	0.375	0.00389	Present?	No gene annotation	No homolog	Int
IG1_435852	0.382	0.000499	Present?	No gene annotation	No homolog	Int
IG1_2235333	0.385	1.92e-11	Present?	No gene annotation	No homolog	Int
IG1_2434003	0.393	1.19e-10	Present?	No gene annotation	No homolog	Int
IG2_2917147	0.396	9.04e-06	Present?	No gene annotation	No homolog	Int
IG1_3199779	0.399	9.99e-06	Present?	No gene annotation	No homolog	Int
IG1_2003331	0.404	3.43e-07	Present?	No gene annotation	No homolog	Int
IG2_2841811	0.404	5.73e-07	Present?	No gene annotation	No homolog	Int
IG1_568652	0.405	3.57e-06	Present?	No gene annotation	Intergenic region, chromosome 1	Int
IG2_2240134	0.41	0.002	Present?	No gene annotation	No homolog	Int
IG2_3096444	0.41	1.01e-11	Present?	No gene annotation	No homolog	Int
IG1_2130505	0.413	1.56e-11	Present?	No gene annotation	No homolog	Int
IG1_2379897	0.413	0.000106	Present?	No gene annotation	No homolog	Int
IG1_2684447	0.415	0.00555	Present?	No gene annotation	No homolog	Int
IG2_58076	0.416	8.3e-10	Present?	No gene annotation	No homolog	Int
IG1_516822	0.421	4.44e-10	Present?	No gene annotation	No homolog	Int
IG1_3297972	0.424	0.00245	Present?	No gene annotation	No homolog	Int
IG1_3867113	0.425	1.84e-06	Present?	No gene annotation	No homolog	Int
IG2_2008060	0.429	2.58e-11	Present?	No gene annotation	No homolog	Int
IG1_3025580	0.431	0.00076	Present?	No gene annotation	No homolog	Int
IG1_2017343	0.432	1.01e-11	Present?	No gene annotation	No homolog	Int
IG2_2317170	0.438	2.11e-10	Present?	No gene annotation	No homolog	Int
IG1_2283993	0.439	0.00229	Present?	No gene annotation	No homolog	Int
IG1_2676354	0.443	1.95e-12	Present?	No gene annotation	No homolog	Int
IG1_2616144	0.444	2.17e-12	Present?	No gene annotation	No homolog	Int
IG1_2644135	0.445	0.00198	Present?	No gene annotation	No homolog	Int
IG2_2536473	0.445	0.000598	Present?	No gene annotation	No homolog	Int
IG2_2676155	0.448	0.000218	Present?	No gene annotation	No homolog	Int
IG1_2087559	0.453	7.8e-06	Present?	No gene annotation	No homolog	Int
IG1_786937	0.454	0.00701	Present?	No gene annotation	No homolog	Int
IG1_2389580	0.457	0.000423	Present?	No gene annotation	No homolog	Int
IG1_2657870	0.458	4.16e-07	Present?	No gene annotation	Intergenic region, chromosome 1	Int
IG1_1161731	0.461	1.6e-05	Present?	No gene annotation	No homolog	Int
IG1_2965090	0.463	0.0247	Present?	No gene annotation	No homolog	Int
IG1_335692	0.464	2.04e-11	Present?	No gene annotation	No homolog	Int
IG1_3503400	0.467	0.00101	Present?	No gene annotation	No homolog	Int
IG1_561836	0.472	0.0132	Present?	No gene annotation	No homolog	Int
IG1_752786	0.472	0.000285	Present?	No gene annotation	No homolog	Int
IG1_3281141	0.482	0.0181	Present?	No gene annotation	No homolog	Int
IG1_953334	0.484	8.8e-13	Present?	No gene annotation	No homolog	Int
IG2_1377787	0.484	0.00986	Present?	No gene annotation	No homolog	Int
IG1_2947629	0.486	1.96e-07	Present?	No gene annotation	No homolog	Int
IG2_2437623	0.486	0.0208	Present?	No gene annotation	No homolog	Int
IG1_253372	0.488	0.00293	Present?	No gene annotation	No homolog	Int
IG1_800614	0.488	1.62e-05	Present?	No gene annotation	No homolog	Int
IG1_3823329	0.493	0.00754	Present?	No gene annotation	No homolog	Int
IG2_145734	0.494	0.00384	Present?	No gene annotation	No homolog	Int
IG1_2671514	0.497	0.000141	Present?	No gene annotation	No homolog	Int
IG2_2018202	0.499	3.25e-09	Present?	No gene annotation	No homolog	Int
				No assigned COG
AU1054_G2375	0.0201	0.000834	Bcen2424_0223	hypothetical protein	No homolog	None
BCAS0154	0.0211	4.87e-07	Bcen2424_6079	hypothetical protein	BCAS0154	None
HI2424_G6710	0.0214	8.45e-05	No homolog	No gene annotation	No homolog	None
AU1054_G2379	0.0229	1.29e-05	Bcen2424_0230	hypothetical protein	No homolog	None
AU1054_G978	0.023	5.71e-07	Bcen2424_0476	hypothetical protein	No homolog	None
AU1054_G2320	0.0262	9.75e-07	Bcen2424_0222	hypothetical protein	No homolog	None
AU1054_G6263	0.0263	0.000113	Multiple hits	No gene annotation	No homolog	None
AU1054_G6084	0.0268	7.37e-05	Bcen2424_5566	hypothetical protein	No homolog	None
AU1054_G3476	0.0269	0.000533	Bcen2424_2344	hypothetical protein	No homolog	None
AU1054_G6186	0.0283	9.87e-07	Multiple hits	No gene annotation	No homolog	None
AU1054_G975	0.0314	3.86e-07	Bcen2424_0479	hypothetical protein	No homolog	None
HI2424_G4054	0.0316	6.72e-05	Bcen2424_6856	plasmid pRiA4b ORF-3 family protein	No homolog	None
AU1054_G5129	0.0329	0.000267	No homolog	No gene annotation	No homolog	None
AU1054_G6241	0.0334	5.08e-07	Multiple hits	No gene annotation	No homolog	None
AU1054_G291	0.0337	3.13e-05	Multiple hits	No gene annotation	No homolog	None
AU1054_G1884	0.0341	4.01e-07	Bcen2424_0453	hypothetical protein	No homolog	None
HI2424_G6381	0.035	3.96e-07	Bcen2424_0191	hypothetical protein	No homolog	None
HI2424_G6189	0.0358	1.74e-06	No homolog	No gene annotation	No homolog	None
AU1054_G3940	0.0362	3.31e-07	Multiple hits	No gene annotation	No homolog	None
HI2424_G6235	0.0363	6.52e-07	Bcen2424_0193	hypothetical protein	No homolog	None
AU1054_G1093	0.0368	2.77e-07	Bcen2424_0634	hypothetical protein	No homolog	None
AU1054_G5856	0.0375	8.7e-07	Multiple hits	No gene annotation	No homolog	None
HI2424_G4076	0.0409	2.36e-07	Bcen2424_6884	hypothetical protein	No homolog	None
AU1054_G4023	0.041	1.89e-06	Bcen2424_2073	hypothetical protein	No homolog	None
AU1054_G6041	0.041	3.28e-07	Bcen2424_5620	hypothetical protein	No homolog	None
AU1054_G6087	0.0424	8.79e-07	No homolog	No gene annotation	No homolog	None
AU1054_G4902	0.0445	0.000106	No homolog	No gene annotation	No homolog	None
HI2424_G6380	0.0452	4.89e-07	Bcen2424_0192	hypothetical protein	No homolog	None
AU1054_G2319	0.0452	4.33e-07	Bcen2424_0221	hypothetical protein	No homolog	None
HI2424_G4112	0.0457	6.48e-07	Bcen2424_6894	hypothetical protein	No homolog	None
HI2424_G6991	0.0461	5.12e-06	Bcen2424_3491	hypothetical protein	No homolog	None
AU1054_G6189	0.0463	1.64e-06	Bcen2424_3384	hypothetical protein	No homolog	None
AU1054_G3789	0.0473	1.45e-07	Bcen2424_0904	hypothetical protein	No homolog	None
AU1054_G2292	0.0482	1.88e-07	Bcen2424_2640	hypothetical protein	No homolog	None
AU1054_G1560	0.0482	5.25e-07	No homolog	No gene annotation	No homolog	None
AU1054_G2385	0.0487	0.000168	Multiple hits	No gene annotation	No homolog	None
AU1054_G3134	0.0491	5.71e-07	Multiple hits	No gene annotation	No homolog	None
AU1054_G972	0.0495	7.13e-07	Bcen2424_0482	hypothetical protein	No homolog	None
AU1054_G1874	0.0496	1.46e-06	Multiple hits	No gene annotation	No homolog	None
HI2424_G4077	0.0507	1.21e-05	Bcen2424_6885	hypothetical protein	No homolog	None
AU1054_G2326	0.0509	0.00706	Bcen2424_0234	hypothetical protein	No homolog	None
AU1054_G1546	0.0533	1.23e-05	Bcen2424_3668	hypothetical protein	No homolog	None
AU1054_G3477	0.0538	1.69e-07	Bcen2424_2372	hypothetical protein	No homolog	None
AU1054_G2458	0.0565	2e-06	Bcen2424_3261	hypothetical protein	No homolog	None
AU1054_G2849	0.057	0.000448	Bcen2424_6429	hypothetical protein	No homolog	None
AU1054_G1883	0.0582	3.05e-06	Bcen2424_0452	hypothetical protein	No homolog	None
AU1054_G1285	0.0603	2.7e-07	No homolog	No gene annotation	No homolog	None
AU1054_G5751	0.0616	1.21e-07	Bcen2424_5345	hypothetical protein	No homolog	None
AU1054_G4132	0.062	4.89e-05	Bcen2424_2188	hypothetical protein	No homolog	None
AU1054_G6125	0.062	4.56e-07	Multiple hits	No gene annotation	No homolog	None
HI2424_G6377	0.064	4.78e-07	Bcen2424_0208	hypothetical protein	No homolog	None
AU1054_G6062	0.0646	3.67e-05	Bcen2424_5597	hypothetical protein	No homolog	None
BCAL0510	0.0687	5.81e-08	Bcen2424_3080	hypothetical protein	BCAL0510	None
AU1054_G1706	0.07	5.61e-08	Multiple hits	No gene annotation	No homolog	None
AU1054_G6469	0.0702	8.23e-06	No homolog	No gene annotation	No homolog	None
AU1054_G2406	0.0704	1.13e-05	Multiple hits	No gene annotation	No homolog	None
AU1054_G6516	0.0726	0.000226	No homolog	No gene annotation	No homolog	None
AU1054_G3120	0.0746	1.23e-07	Multiple hits	No gene annotation	No homolog	None
AU1054_G324_4	0.0752	7.13e-05	No homolog	No gene annotation	No homolog	None
AU1054_G759	0.0764	9.28e-08	Bcen2424_0523	hypothetical protein	No homolog	None
AU1054_G129	0.0791	2.23e-08	Bcen2424_4660	hypothetical protein	No homolog	None
AU1054_G2316	0.0808	1.04e-07	Multiple hits	No gene annotation	No homolog	None
AU1054_G3466	0.0818	0.00109	Bcen2424_2370	hypothetical protein	No homolog	None
AU1054_G151	0.0828	2.19e-05	Bcen2424_5978	hypothetical protein	No homolog	None
AU1054_G65	0.0842	7.5e-06	Multiple hits	No gene annotation	No homolog	None
AU1054_G2373	0.0859	6.8e-08	Bcen2424_0215	hypothetical protein	No homolog	None
AU1054_G4610	0.0864	1e-07	Bcen2424_1322	hypothetical protein	No homolog	None
AU1054_G2860	0.0906	1.02e-07	Bcen2424_6417	hypothetical protein	No homolog	None
AU1054_G324_2	0.0913	0.002	No homolog	No gene annotation	No homolog	None
AU1054_G5432	0.0933	4.58e-08	Bcen2424_1787	hypothetical protein	No homolog	None
AU1054_G3938	0.0943	2.98e-06	Multiple hits	No gene annotation	No homolog	None
AU1054_G4570	0.0954	5.77e-06	Bcen2424_1370	hypothetical protein	No homolog	None
AU1054_G4672	0.0971	1.78e-05	Bcen2424_1346	hypothetical protein	No homolog	None
HI2424_G4086	0.102	3.32e-08	Bcen2424_6899	hypothetical protein	No homolog	None
AU1054_G2888	0.103	2.7e-08	Bcen2424_6386	hypothetical protein	No homolog	None
AU1054_G435	0.104	7.28e-07	Bcen2424_3992	hypothetical protein	No homolog	None
HI2424_G6735	0.106	3.11e-08	Bcen2424_3464	hypothetical protein	No homolog	None
AU1054_G3797	0.109	4.53e-09	Bcen2424_0931	hypothetical protein	No homolog	None
AU1054_G2845	0.109	2.73e-08	Bcen2424_6433	hypothetical protein	No homolog	None
AU1054_G3638	0.111	1.18e-08	Bcen2424_5503	hypothetical protein	No homolog	None
AU1054_G4419	0.112	3.75e-05	No homolog	No gene annotation	No homolog	None
AU1054_G1016	0.114	1.83e-06	Bcen2424_6552	hypothetical protein	No homolog	None
BCAM2228_J_1	0.115	0.0122	No homolog	No gene annotation	BCAM2228	None
AU1054_G182	0.116	0.000257	Bcen2424_4842	hypothetical protein	No homolog	None
AU1054_G5652	0.116	1.14e-06	Bcen2424_6691	hypothetical protein	No homolog	None
AU1054_G2882	0.119	9.24e-09	Bcen2424_6392	hypothetical protein	No homolog	None
HI2424_G4084	0.119	8.69e-09	Bcen2424_6896	hypothetical protein	No homolog	None
BCAL3207	0.119	2.65e-08	No homolog	No gene annotation	No homolog	None
AU1054_G2862	0.12	1.69e-06	Bcen2424_6414	hypothetical protein	No homolog	None
AU1054_G6492	0.121	8.72e-06	Bcen2424_5596	hypothetical protein	No homolog	None
BCAS0155	0.122	1.38e-08	Bcen2424_6078	hypothetical protein	BCAS0155	None
HI2424_G6232	0.127	0.000126	Bcen2424_0197	hypothetical protein	No homolog	None
AU1054_G2979	0.127	3.7e-05	Bcen2424_1573	C-5 cytosine-specific DNA methylase	No homolog	None
BCAL1698	0.127	6.06e-05	No homolog	No gene annotation	BCAL1698	None
AU1054_G5896	0.13	1.21e-05	No homolog	No gene annotation	No homolog	None
AU1054_G2029	0.131	6.18e-05	No homolog	No gene annotation	No homolog	None
AU1054_G6279	0.133	3.29e-09	Bcen2424_5209	hypothetical protein	No homolog	None
AU1054_G4431	0.137	3.78e-09	No homolog	No gene annotation	No homolog	None
BCAS0682	0.143	9.42e-10	Multiple hits	No gene annotation	Multiple hits	None
AU1054_G6067	0.145	0.00102	Bcen2424_5591	17 kDa surface antigen	No homolog	None
AU1054_G5382	0.147	1.81e-09	Bcen2424_4499	hypothetical protein	No homolog	None
AU1054_G3035	0.149	6.01e-09	Bcen2424_1574	hypothetical protein	No homolog	None
AU1054_G6010	0.149	2.97e-07	Bcen2424_5653	glycoside hydrolase, family 5	No homolog	None
AU1054_G436	0.151	0.000144	Bcen2424_3997	hypothetical protein	No homolog	None
AU1054_G2413	0.152	6.08e-10	Multiple hits	No gene annotation	No homolog	None
BCAM2164	0.153	0.000387	No homolog	No gene annotation	BCAM2164	None
AU1054_G2370	0.154	6.16e-10	Bcen2424_0210	hypothetical protein	No homolog	None
BCAM2223	0.159	0.0212	Bcen2424_4992	hypothetical protein	BCAM2223	None
BCAM2504	0.161	8.39e-11	Bcen2424_5306	hypothetical protein	BCAM2504	None
BCAS0183	0.167	1.01e-08	Bcen2424_6046	hypothetical protein	BCAS0183	None
AU1054_G6539	0.168	1.3e-05	No homolog	No gene annotation	No homolog	None
BCAL3205C	0.169	4.81e-09	Bcen2424_0796	hypothetical protein	BCAL3205C	None
AU1054_G4353	0.17	3.67e-10	Bcen2424_5760	hypothetical protein	No homolog	None
AU1054_G5974	0.17	2.94e-10	No homolog	No gene annotation	No homolog	None
AU1054_G3418	0.172	2.48e-10	Bcen2424_2342	hypothetical protein	No homolog	None
AU1054_G2844	0.172	1.91e-06	Bcen2424_6434	hypothetical protein	No homolog	None
AU1054_G5522	0.175	8.38e-06	Bcen2424_6624	FAD dependent oxidoreductase	No homolog	None
AU1054_G3796	0.176	7.48e-10	Bcen2424_0925	hypothetical protein	No homolog	None
AU1054_G3735	0.176	5.32e-10	Bcen2424_0929	hypothetical protein	No homolog	None
AU1054_G4554	0.181	5.97e-08	Bcen2424_1388	hypothetical protein	No homolog	None
HI2424_G6167	0.181	3.28e-10	Bcen2424_6821	conserved hypothetical lipoprotein	No homolog	None
BCAL0783	0.185	5.68e-10	Bcen2424_2819	cyd operon protein YbgT	BCAL0783	None
AU1054_G6525	0.188	5.98e-05	Bcen2424_5217	hypothetical protein	No homolog	None
AU1054_G2454	0.19	1.14e-10	Multiple hits	No gene annotation	No homolog	None
AU1054_G209	0.192	1.39e-06	Bcen2424_4842	hypothetical protein	No homolog	None
AU1054_G2433	0.195	5.84e-08	No homolog	No gene annotation	No homolog	None
BCAM0394	0.196	5.4e-07	No homolog	No gene annotation	BCAM0394	None
AU1054_G1280	0.2	1.1e-07	Bcen2424_4866	hypothetical protein	No homolog	None
AU1054_G2409	0.201	9.15e-05	Multiple hits	No gene annotation	No homolog	None
AU1054_G229	0.205	2.82e-07	Bcen2424_0294	hypothetical protein	No homolog	None
AU1054_G3043	0.205	3.38e-10	Bcen2424_1575	hypothetical protein	No homolog	None
BCAM0946a	0.205	2.65e-11	Bcen2424_3913	hypothetical protein	BCAM0946a	None
AU1054_G5610	0.207	6.22e-08	Bcen2424_6721	NIPSNAP family containing protein	No homolog	None
AU1054_G2383	0.208	7.5e-11	No homolog	No gene annotation	No homolog	None
AU1054_G2974	0.217	3.04e-07	Bcen2424_1582	hypothetical protein	No homolog	None
AU1054_G2430	0.227	0.000739	No homolog	No gene annotation	No homolog	None
BCAL0653	0.228	9.75e-11	Bcen2424_2937	hypothetical protein	BCAL0653	None
AU1054_G2462	0.228	3.46e-09	No homolog	No gene annotation	No homolog	None
BCAL0683	0.232	1.34e-10	Bcen2424_2915	hypothetical protein	BCAL0683	None
AU1054_G5137	0.234	2.3e-09	Bcen2424_6196	hypothetical protein	No homolog	None
AU1054_G5581	0.234	6.63e-09	Bcen2424_6690	Ethyl tert-butyl ether degradation EthD	No homolog	None
BCAM0024	0.238	3.01e-06	No homolog	No gene annotation	No homolog	None
HI2424_G6237	0.239	2.22e-09	Bcen2424_0186	hypothetical protein	No homolog	None
AU1054_G4582	0.243	2.56e-11	No homolog	No gene annotation	No homolog	None
BCAM2781	0.246	6.99e-11	Bcen2424_5625	17 kDa surface antigen	BCAM2781	None
BCAM0192	0.249	0.0198	Bcen2424_3184	hypothetical protein	BCAM0192	None
AU1054_G1574	0.249	5.65e-12	Bcen2424_4074	hypothetical protein	No homolog	None
AU1054_G6493	0.249	2.75e-09	Bcen2424_5589	hypothetical protein	No homolog	None
BCAL2998	0.25	0.000859	No homolog	No gene annotation	BCAL2998	None
BCAM2709	0.255	2.24e-06	Bcen2424_5524	hypothetical protein	BCAM2709	None
AU1054_G2819	0.255	9.02e-11	Bcen2424_6463	hypothetical protein	No homolog	None
BCAS0116	0.257	1.25e-08	Bcen2424_6109	hypothetical protein	BCAS0116	None
AU1054_G2931	0.258	8.96e-12	Bcen2424_1629	fimbrial protein	No homolog	None
AU1054_G2805	0.26	0.0156	Bcen2424_6479	protein of unknown function DUF1328	No homolog	None
AU1054_G2456	0.262	0.000124	Bcen2424_3240	hypothetical protein	No homolog	None
BCALr1104	0.264	2.3e-10	No homolog	No gene annotation	BCALr1104	None
AU1054_G2498	0.265	1.79e-05	Bcen2424_4196	hypothetical protein	No homolog	None
AU1054_G3787	0.267	4.35e-12	Bcen2424_0923	hypothetical protein	No homolog	None
AU1054_G4432	0.269	2.66e-11	No homolog	No gene annotation	No homolog	None
AU1054_G2321	0.272	1.12e-07	Bcen2424_0226	hypothetical protein	No homolog	None
AU1054_G3188	0.277	1.39e-10	Bcen2424_1236	hypothetical protein	No homolog	None
BCAM0432	0.279	1.36e-10	Bcen2424_3399	hypothetical protein	BCAM0432	None
AU1054_G6489	0.279	2.04e-11	Bcen2424_5627	hypothetical protein	No homolog	None
AU1054_G5068	0.279	0.000296	Bcen2424_6158	protein of unknown function DUF1330	No homolog	None
AU1054_G3799	0.28	7.38e-05	Bcen2424_0981	hypothetical protein	No homolog	None
HI2424_G4073	0.28	9.03e-12	Bcen2424_6880	hypothetical protein	No homolog	None
AU1054_G1306	0.284	1.94e-11	Bcen2424_4752	hypothetical protein	No homolog	None
BCAL2362	0.285	1.04e-06	Bcen2424_2268	hypothetical protein	BCAL2362	None
AU1054_G2847	0.286	0.00616	No homolog	No gene annotation	No homolog	None
BCAL0966	0.29	2.35e-06	Bcen2424_2634	hypothetical protein	BCAL0966	None
HI2424_G6170	0.292	5.86e-05	Bcen2424_6826	protein of unknown function DUF1173	No homolog	None
BCAL2463	0.292	3.63e-10	No homolog	No gene annotation	BCAL2463	None
BCAS0184	0.293	2.67e-05	No homolog	No gene annotation	No homolog	None
AU1054_G6073	0.294	3.07e-08	Bcen2424_5579	hypothetical protein	No homolog	None
AU1054_G2396	0.298	9.14e-08	Bcen2424_3282	hypothetical protein	No homolog	None
BCAS0454	0.298	3.02e-09	No homolog	No gene annotation	No homolog	None
BCAL2709	0.3	6.55e-12	No homolog	No gene annotation	BCAL2709	None
BCAL0193	0.306	0.0046	Bcen2424_0305	hypothetical protein	BCAL0193	None
BCAM0493	0.308	1.35e-07	No homolog	No gene annotation	BCAM0493	None
AU1054_G2810	0.312	2.14e-08	Bcen2424_6473	hypothetical protein	No homolog	None
AU1054_G2325	0.314	8.03e-06	Bcen2424_0233	hypothetical protein	No homolog	None
BCAM2603	0.317	5.6e-08	Bcen2424_5410	hypothetical protein	BCAM2603	None
BCAM0633	0.32	0.00608	Bcen2424_3604	hypothetical protein	BCAM0633	None
pBCA005	0.321	7.32e-10	Multiple hits	No gene annotation	pBCA005	None
BCAL0538	0.322	6.66e-12	Bcen2424_3051	hypothetical protein	BCAL0538	None
AU1054_G3040	0.324	9.81e-06	Bcen2424_1625	hypothetical protein	No homolog	None
BCAM2010	0.324	0.0292	Bcen2424_4811	hypothetical protein	BCAM2010	None
AU1054_G6245	0.327	6.81e-12	No homolog	No gene annotation	No homolog	None
BCAL0942	0.328	0.00152	Bcen2424_2660	hypothetical protein	BCAL0942	None
AU1054_G2823	0.328	1.02e-08	Bcen2424_6459	hypothetical protein	No homolog	None
BCAL3515	0.33	3.82e-11	Bcen2424_0051	hypothetical protein	BCAL3515	None
BCAM0600	0.335	7.89e-08	No homolog	No gene annotation	No homolog	None
BCAM2228_J_0	0.335	0.00225	No homolog	No gene annotation	BCAM2228	None
BCAM1863	0.336	0.000922	Bcen2424_4719	hypothetical protein	BCAM1863	None
BCAM2438	0.347	5.82e-10	Bcen2424_5245	hypothetical protein	BCAM2438	None
BCAM2050	0.35	4.26e-12	Bcen2424_4849	hypothetical protein	BCAM2050	None
BCAM0634	0.351	0.00575	Bcen2424_3605	hypothetical protein	BCAM0634	None
AU1054_G2806	0.351	3.31e-09	Bcen2424_6478	hypothetical protein	No homolog	None
BCAS0640	0.354	0.000959	Bcen2424_6249	hypothetical protein	BCAS0640	None
BCAL2361	0.355	1.45e-11	Bcen2424_2267	hypothetical protein	BCAL2361	None
AU1054_G5978	0.355	0.0251	Bcen2424_5915	hypothetical protein	No homolog	None
BCAM0090	0.358	3.43e-06	Bcen2424_5789	hypothetical protein	BCAM0090	None
AU1054_G5763	0.36	0.00332	Bcen2424_5333	hypothetical protein	No homolog	None
BCAL2746A	0.362	2.81e-12	Bcen2424_2535	hypothetical protein	BCAL2746A	None
HI2424_G6166	0.362	0.000322	Bcen2424_6820	hypothetical protein	No homolog	None
BCAM2090	0.363	3.73e-05	No homolog	No gene annotation	BCAM2090	None
AU1054_G4669	0.364	1.05e-11	No homolog	No gene annotation	No homolog	None
BCAM0837	0.367	2.17e-12	No homolog	No gene annotation	BCAM0837	None
HI2424_G6174	0.369	6.84e-05	Bcen2424_6795	hypothetical protein	No homolog	None
BCAL0858	0.373	0.00579	No homolog	No gene annotation	BCAL0858	None
BCAL0680	0.375	0.00352	Bcen2424_2918	hypothetical protein	BCAL0680	None
BCAM2207	0.375	0.00132	Bcen2424_4973	hypothetical protein	BCAM2207	None
BCAS0063	0.379	6.04e-12	No homolog	No gene annotation	BCAS0063	None
BCAM0373	0.387	3.57e-05	Bcen2424_3361	hypothetical protein	BCAM0373	None
BCAL3095	0.389	1.83e-12	Bcen2424_0913	hypothetical protein	BCAL3095	None
BCAM0174	0.39	3.79e-08	Bcen2424_3167	hypothetical protein	BCAM0174	None
BCAL0931	0.395	0.00353	Bcen2424_2672	hypothetical protein	BCAL0931	None
HI2424_G6161	0.395	8.91e-09	Bcen2424_6809	hypothetical protein	No homolog	None
BCAL1746	0.399	1.49e-05	Bcen2424_1688	hypothetical protein	BCAL1746	None
BCAL0786	0.399	0.0017	Bcen2424_2816	hypothetical protein	BCAL0786	None
BCAM1354	0.4	8.08e-12	No homolog	No gene annotation	BCAM1354	None
BCAM1058	0.405	1.19e-08	No homolog	No gene annotation	BCAM1058	None
HI2424_G6386	0.407	1.2e-09	Bcen2424_0169	hypothetical protein	No homolog	None
BCAL1413A	0.408	0.00737	Bcen2424_1406	hypothetical protein	BCAL1413A	None
AU1054_G4416	0.408	1.36e-07	Multiple hits	No gene annotation	No homolog	None
AU1054_G6074	0.409	0.0129	Bcen2424_5577	hypothetical protein	No homolog	None
BCAM1374	0.413	1.61e-08	Bcen2424_4239	hypothetical protein	BCAM1374	None
AU1054_G5212	0.413	8.58e-05	Bcen2424_4413	hypothetical protein	No homolog	None
BCAL0072	0.414	0.0011	Bcen2424_0143	hypothetical protein	BCAL0072	None
BCAM0542	0.415	2.72e-05	Bcen2424_3516	hypothetical protein	BCAM0542	None
AU1054_G1473	0.415	5.06e-09	Bcen2424_6487	hypothetical protein	No homolog	None
BCAL0836	0.427	5.14e-12	Bcen2424_2768	3-hydroxylacyl-(acyl carrier protein) dehydratase-like protein	BCAL0836	None
BCAL1687	0.43	0.00463	Bcen2424_1631	hypothetical protein	BCAL1687	None
AU1054_G5604	0.43	1.92e-08	No homolog	No gene annotation	No homolog	None
BCAL1103	0.431	0.00163	Bcen2424_1222	hypothetical protein	BCAL1103	None
AU1054_G2891	0.435	3.58e-05	Bcen2424_6383	hypothetical protein	No homolog	None
BCAL0927	0.436	0.00118	Bcen2424_2676	hypothetical protein	BCAL0927	None
HI2424_G6148	0.437	2.23e-06	Bcen2424_6793	hypothetical protein	No homolog	None
BCAM0431	0.439	0.00015	No homolog	No gene annotation	No homolog	None
BCAL0955	0.443	0.0154	Bcen2424_2650	hypothetical protein	BCAL0955	None
HI2424_G6175	0.451	2.29e-05	Bcen2424_6812	hypothetical protein	No homolog	None
BCAM2052	0.457	0.00214	Bcen2424_4851	hypothetical protein	BCAM2052	None
AU1054_G6149	0.457	7.58e-10	No homolog	No gene annotation	No homolog	None
BCAL3002	0.46	0.00373	Bcen2424_1009	hypothetical protein	BCAL3002	None
BCAM2830	0.465	6.32e-05	Bcen2424_5678	hypothetical protein	BCAM2830	None
BCAS0633	0.467	0.00267	No homolog	No gene annotation	No homolog	None
BCAS0645_J_0	0.467	0.00048	No homolog	No gene annotation	BCAS0645	None
BCAL2473	0.469	1.38e-12	Bcen2424_2395	hypothetical protein	BCAL2473	None
HI2424_G192	0.469	0.0352	Bcen2424_6937	hypothetical protein	No homolog	None
AU1054_G6002	0.47	3.46e-05	Bcen2424_5661	hypothetical protein	No homolog	None
BCAMr1592	0.471	0.0043	No homolog	No gene annotation	BCAMr1592	None
BCAL2398	0.472	0.000415	No homolog	No gene annotation	BCAL2398	None
BCAM2467a	0.474	0.023	Multiple hits	No gene annotation	No homolog	None
BCAL0434	0.475	0.0193	Bcen2424_3155	hypothetical protein	BCAL0434	None
BCALr2665	0.475	0.0106	No homolog	No gene annotation	BCALr2665	None
BCAL3007	0.476	0.00151	Bcen2424_1004	hypothetical protein	BCAL3007	None
BCAL2667	0.476	4.77e-12	Bcen2424_2457	protein of unknown function DUF710	BCAL2667	None
BCAS0636	0.476	0.00941	No homolog	No gene annotation	BCAS0636	None
BCAL0692	0.477	0.00208	Bcen2424_2906	hypothetical protein	BCAL0692	None
BCAM1591A	0.478	0.00249	Bcen2424_4451	hypothetical protein	BCAM1591A	None
BCAM0160	0.478	0.01	Bcen2424_5854	hypothetical protein	BCAM0160	None
BCAM2002	0.481	0.014	Bcen2424_4802	hypothetical protein	BCAM2002	None
HI2424_G6238	0.482	0.00312	Bcen2424_0185	hypothetical protein	No homolog	None
AU1054_G6494	0.482	3.11e-09	Bcen2424_5584	17 kDa surface antigen	No homolog	None
BCAM1660	0.482	0.000547	No homolog	No gene annotation	BCAM1660	None
BCAL0585	0.485	0.0101	Bcen2424_3007	hypothetical protein	BCAL0585	None
BCAS0016	0.485	0.00649	Bcen2424_6178	protein of unknown function DUF1656	BCAS0016	None
HI2424_G6176	0.486	6.71e-10	Bcen2424_6818	hypothetical protein	No homolog	None
BCAL2025	0.487	0.000808	Bcen2424_1952	hypothetical protein	BCAL2025	None
BCAL3059A	0.487	0.0105	No homolog	No gene annotation	BCAL3059A	None
AU1054_G5032	0.488	0.0125	Bcen2424_6119	LamG domain protein jellyroll fold domain protein	No homolog	None
BCAM0371	0.489	7.52e-11	Bcen2424_3359	protein of unknown function DUF1105	BCAM0371	None
BCAM2206	0.489	2.36e-11	Bcen2424_4972	hypothetical protein	BCAM2206	None
AU1054_G3587	0.49	7.14e-09	Bcen2424_4621	hypothetical protein	No homolog	None
AU1054_G2890	0.491	2.23e-08	Bcen2424_6384	hypothetical protein	No homolog	None
BCAM0532	0.491	6.7e-11	No homolog	No gene annotation	BCAM0532	None
BCAL2633	0.495	0.0087	No homolog	No gene annotation	BCAL2633	None
BCAM2209	0.497	0.0352	Bcen2424_4977	hypothetical protein	BCAM2209	None
BCAL0470	0.497	0.000171	No homolog	No gene annotation	BCAL0470	None
BCAM0429	0.499	0.00446	Bcen2424_3396	hypothetical protein	BCAM0429	None
BCAM2673	0.499	0.000328	Bcen2424_5477	hypothetical protein	BCAM2673	None
BCAM1196	0.499	0.00932	No homolog	No gene annotation	BCAM1196	None
BCAS0615	0.499	0.000365	No homolog	No gene annotation	No homolog	None
HI2424_G6239	> 0.01	3.87e-07	Bcen2424_0184	NmrA family protein	No homolog	None
HI2424_G6234	> 0.01	6.21e-07	Bcen2424_0194	hypothetical protein	No homolog	None
AU1054_G2322	> 0.01	5.68e-07	Bcen2424_0227	hypothetical protein	No homolog	None
AU1054_G1003	> 0.01	0.000224	Bcen2424_0454	phage protein	No homolog	None
AU1054_G1002	> 0.01	2.59e-05	Bcen2424_0461	hypothetical protein	No homolog	None
AU1054_G992	> 0.01	3.46e-06	Bcen2424_0462	hypothetical protein	No homolog	None
AU1054_G977	> 0.01	0.0003	Bcen2424_0477	hypothetical protein	No homolog	None
AU1054_G976	> 0.01	0.000793	Bcen2424_0478	hypothetical protein	No homolog	None
AU1054_G6519	> 0.01	8.41e-06	Bcen2424_0773	hypothetical protein	No homolog	None
AU1054_G197	> 0.01	2.14e-05	Bcen2424_1013	hypothetical protein	No homolog	None
AU1054_G6501	> 0.01	1.53e-06	Bcen2424_1681	hypothetical protein	No homolog	None
HI2424_G6721	> 0.01	1.31e-06	Bcen2424_3479	hypothetical protein	No homolog	None
HI2424_G6712	> 0.01	4.29e-06	Bcen2424_3490	chlorinating enzyme	No homolog	None
AU1054_G4821	> 0.01	0.000329	Bcen2424_3748	hypothetical protein	No homolog	None
AU1054_G5214	> 0.01	9.28e-05	Bcen2424_4411	hypothetical protein	No homolog	None
AU1054_G5384	> 0.01	0.000145	Bcen2424_4470	putative lipoprotein	No homolog	None
AU1054_G6444	> 0.01	1.3e-06	Bcen2424_5022	hypothetical protein	No homolog	None
AU1054_G5752	> 0.01	5.69e-07	Bcen2424_5344	hypothetical protein	No homolog	None
AU1054_G1121	> 0.01	7.33e-06	Bcen2424_5436	hypothetical protein	No homolog	None
AU1054_G6499	> 0.01	3.64e-06	Bcen2424_5564	hypothetical protein	No homolog	None
HI2424_G4078	> 0.01	1.6e-06	Bcen2424_6886	hypothetical protein	No homolog	None
HI2424_G4079	> 0.01	4.7e-05	Bcen2424_6887	hypothetical protein	No homolog	None
HI2424_G4089	> 0.01	9.19e-06	Bcen2424_6903	hypothetical protein	No homolog	None
HI2424_G4114	> 0.01	0.00028	Bcen2424_6905	hypothetical protein	No homolog	None
AU1054_G2400	> 0.01	8.43e-06	Multiple hits	No gene annotation	No homolog	None
AU1054_G2651	> 0.01	2.38e-05	Multiple hits	No gene annotation	No homolog	None
AU1054_G3131	> 0.01	2.3e-05	Multiple hits	No gene annotation	No homolog	None
AU1054_G6341	> 0.01	1.19e-06	Multiple hits	No gene annotation	No homolog	None
AU1054_G893	> 0.01	4.04e-05	Multiple hits	No gene annotation	No homolog	None
AU1054_G998	> 0.01	0.000107	Multiple hits	No gene annotation	No homolog	None
AU1054_G5608	> 0.01	0.000118	No homolog	No gene annotation	No homolog	None

## Sheet: Up in J2315 in CF medium
Probe ID	J2315 CF/SE expression ratio	p-value	J2315 Gene	Annotation	HI2424 homolog	COG	Signal sequence
				Translation, ribosomal structure and biogenesis (J)
BCAL0115	5.62	8.58e-05	BCAL0115	30S ribosomal protein S21 1	Bcen2424_0242	J
BCAL0219	3.615	0.000632	BCAL0219	elongation factor Tu	No homolog	J
BCAL0222	4.747	6.23e-11	BCAL0222	50S ribosomal protein L11	Bcen2424_0336	J
BCAL0223	2.964	1.1e-05	BCAL0223	50S ribosomal protein L1	Bcen2424_0337	J
BCAL0224	14.54	0.000136	BCAL0224	50S ribosomal protein L10	Bcen2424_0338	J
BCAL0225	11.46	1.73e-05	BCAL0225	50S ribosomal protein L7/L12	Bcen2424_0339	J
BCAL0229	8.02	0.000114	BCAL0229	30S ribosomal protein S12	Bcen2424_0343	J
BCAL0230	4.887	1.75e-08	BCAL0230	30S ribosomal protein S7	Bcen2424_0344	J
BCAL0231	5.709	8.69e-07	BCAL0231	elongation factor G	Bcen2424_0345	J
BCAL0232	3.457	0.000308	BCAL0232	elongation factor Tu (EF-Tu)	Bcen2424_0346	J
BCAL0233	5.365	3.02e-05	BCAL0233	30s ribosomal protein S10	Bcen2424_0347	J
BCAL0234	5.867	1.34e-06	BCAL0234	50S ribosomal protein L3	Bcen2424_0348	J
BCAL0235	18.19	1.65e-07	BCAL0235a	50S ribosomal protein L4	Bcen2424_0349	J
BCAL0236	15.62	2.33e-06	BCAL0236	50S ribosomal protein L23	Bcen2424_0350	J
BCAL0237	16.99	2.88e-05	BCAL0237	50S ribosomal protein L2	Bcen2424_0351	J
BCAL0238	21.34	1.93e-27	BCAL0238	30S ribosomal protein S19	Bcen2424_0352	J
BCAL0240	14.1	1.02e-05	BCAL0240	30S ribosomal protein S3	Bcen2424_0354	J
BCAL0241	8.874	4.27e-05	BCAL0241	50S ribosomal protein L16	Bcen2424_0355	J
BCAL0242	11.42	2.82e-07	BCAL0242	50S ribosomal protein L29	Bcen2424_0356	J
BCAL0244	3.42	3.34e-06	BCAL0244	50S ribosomal protein L14	Bcen2424_0358	J
BCAL0245	4.716	0.000855	BCAL0245	50S ribosomal protein L24	Bcen2424_0359	J
BCAL0246	7.349	9.87e-05	BCAL0246	50S ribosomal protein L5	No homolog	J
BCAL0247	7.399	4.7e-05	BCAL0247	30S ribosomal protein S14	Bcen2424_0361	J
BCAL0248	6.953	0.000236	BCAL0248	30S ribosomal protein S8	Bcen2424_0362	J
BCAL0249	4.247	4.44e-05	BCAL0249	50S ribosomal protein L6	Bcen2424_0363	J
BCAL0250	6.056	6.63e-09	BCAL0250	50S ribosomal protein L18	Bcen2424_0364	J
BCAL0251	4.362	0.000893	BCAL0251	30S ribosomal protein S5	Bcen2424_0365	J
BCAL0252	3.743	2.23e-06	BCAL0252	50S ribosomal protein L30	Bcen2424_0366	J
BCAL0253	3.186	7.99e-07	BCAL0253	50S ribosomal protein L15	Bcen2424_0367	J
BCAL0255	4.943	0.000616	BCAL0255	translation initiation factor IF-1 1	Bcen2424_0369	J
BCAL0256	3.173	0.000195	BCAL0256	50S ribosomal protein L36	Bcen2424_0370	J
BCAL0257	2.817	4.37e-11	BCAL0257	30S ribosomal protein S13	Bcen2424_0371	J
BCAL0258	3.324	0.00211	BCAL0258	30S ribosomal protein S11	Bcen2424_0372	J
BCAL0259	4.444	9.6e-21	BCAL0259	30S ribosomal protein S4	Bcen2424_0373	J
BCAL0261	3.358	0.000135	BCAL0261	50S ribosomal protein L17	Bcen2424_0375	J
BCAL0292	3.487	0.000382	BCAL0292	2',5' RNA ligase family protein	Bcen2424_0405	J
BCAL0361	2.962	0.000784	BCAL0361	putative methyltransferase	No homolog	J
BCAL0374	2.859	0.000122	BCAL0374	peptide chain release factor 1	Bcen2424_0510	J
BCAL0424	3.286	0.000613	BCAL0424	ribonuclease P protein component	Bcen2424_3165	J
BCAL0469	2.232	0.00293	BCAL0469	ribosomal RNA small subunit methyltransferase B*	Bcen2424_3123	J	*
BCAL0485	2.306	0.000114	BCAL0485	glutamyl-tRNA amidotransferase subunit B	No homolog	J
BCAL0798	2.622	3.28e-11	BCAL0798	peptidyl-tRNA hydrolase	Bcen2424_2804	J
BCAL0799	3.779	6.66e-07	BCAL0799	ribosomal L25p family protein	Bcen2424_2803	J
BCAL0880	4.33	0.000238	BCAL0880	aspartyl-tRNA synthetase	Bcen2424_2725	J
BCAL0897	2.757	1.73e-09	BCAL0897	dimethyladenosine transferase	Bcen2424_2708	J
BCAL1483	2.386	0.00311	BCAL1483	50S ribosomal protein L35*	Bcen2424_1477	J	*
BCAL1484	3.012	2.25e-05	BCAL1484	50S ribosomal protein L20	Bcen2424_1478	J
BCAL1485	2.348	0.000736	BCAL1485	phenylalanyl-tRNA synthetase alpha chain	Bcen2424_1479	J
BCAL1507	2.066	0.00161	BCAL1507	translation initiation factor IF-2	Bcen2424_1500	J
BCAL1508	2.743	1.04e-05	BCAL1508	putative ribosome-binding factor	No homolog	J
BCAL1889	2.678	3.63e-06	BCAL1889	putative 23S rRNA (uracil-5-)-methyltransferase	Bcen2424_1817	J
BCAL1905	3.148	0.000263	BCAL1905	50S ribosomal protein L31 type B	Bcen2424_1833	J
BCAL1933	2.639	0.00138	BCAL1933	L-arabinose formyltransferase	Bcen2424_1861	J
BCAL1942	2.043	0.00148	BCAL1942	50S ribosomal protein L9	Bcen2424_1871	J
BCAL1943	2.021	0.000568	BCAL1943	30S ribosomal protein S18	Bcen2424_1872	J
BCAL2076	5.299	0.0001	BCAL2076	putative RNA methylase protein	No homolog	J
BCAL2088	2.949	0.00137	BCAL2088	ribosome recycling factor	Bcen2424_2016	J
BCAL2090	3.928	9.8e-15	BCAL2090	elongation factor TS	Bcen2424_2018	J
BCAL2091	4.342	2.68e-14	BCAL2091	30S ribosomal protein S2	Bcen2424_2019	J
BCAL2095	2.248	0.00134	BCAL2095	putative deformylase	Bcen2424_2023	J
BCAL2104	2.03	0.00241	BCAL2104	putative DNA methylase	Bcen2424_2033	J
BCAL2126	2.057	0.00146	BCAL2126	glutamyl-tRNA synthetase	Bcen2424_2056	J
BCAL2190	2.929	4.71e-12	BCAL2190	lysyl-tRNA synthetase	Bcen2424_2118	J
BCAL2348	3.382	4.31e-19	BCAL2348	polyribonucleotide nucleotidyltransferase	Bcen2424_2253	J
BCAL2349	2.868	0.00123	BCAL2349	30S ribosomal protein S15	Bcen2424_2254	J
BCAL2395	2.427	1.4e-17	BCAL2395	ribonuclease G	Bcen2424_2301	J
BCAL2447	3.001	0.000211	BCAL2447	endoribonuclease L-PSP family protein	Bcen2424_2352	J
BCAL2714	3.245	0.000663	BCAL2714	50S ribosomal protein L28	Bcen2424_2502	J
BCAL2715	3.798	7.89e-05	BCAL2715	50S ribosomal protein L33	Bcen2424_2503	J
BCAL2765	3.73	6.42e-05	BCAL2765	30S ribosomal protein S20*	Bcen2424_2551	J	*
BCAL2925	2.989	2.88e-12	BCAL2925	50S ribosomal protein L19	Bcen2424_1072	J
BCAL2926	2.641	0.00055	BCAL2926	tRNA(guanine-N(1)-)-methyltransferase	Bcen2424_1071	J
BCAL2927	3.334	2.29e-09	BCAL2927	16S rRNA processing protein	Bcen2424_1070	J
BCAL2928	4.142	9.67e-07	BCAL2928	30S ribosomal protein S16	Bcen2424_1069	J
BCAL3257	3.243	2.33e-06	BCAL3257	putative tRNA delta(2)-isopentenylpyrophosphate transferase	No homolog	J
BCAL3304	2.394	1.44e-09	BCAL3304	putative queuine tRNA-ribosyltransferase	Bcen2424_0722	J
BCAL3334	2.459	2.29e-07	BCAL3334	putative nitrogen regulation-related protein	Bcen2424_0693	J
BCAL3343	3.716	0.000146	BCAL3343	D-tyrosyl-tRNA	Bcen2424_0684	J
BCAL3344	2.446	0.000762	BCAL3344	tyrosyl-tRNA synthetase	Bcen2424_0683	J
BCAL3347	5.657	5.9e-05	BCAL3347	30S ribosomal protein S9	Bcen2424_0680	J
BCAL3348	3.79	0.000252	BCAL3348	50S ribosomal protein L13	Bcen2424_0679	J
BCAL3373	2.374	0.00601	BCAL3373	leucyl-tRNA synthetase	Bcen2424_0654	J
BCAL3377	2.226	0.000366	BCAL3377	putative outer membrane protein*	Bcen2424_0650	J	*
BCAL3422	3.969	1.36e-05	BCAL3422	ribosomal protein L11 methyltransferase	Bcen2424_0603	J
BCAL3441	3.234	1.08e-14	BCAL3441	50S ribosomal protein L27	Bcen2424_0582	J
BCAL3442	5.133	0.00324	BCAL3442	50S ribosomal protein L21	Bcen2424_0581	J
BCAM1023	3.593	0.000337	BCAM1023	putative selenocysteine-specific elongation factor	Bcen2424_3989	J
BCAM1618	10.93	0.00041	BCAM1618	translation initiation factor IF-1 2	Bcen2424_4463	J
BCAM1839	2.21	0.000115	BCAM1839	putative endoribonuclease	No homolog	J
BCAM1840	3.621	3.04e-10	BCAM1840	putative acetyltransferase	No homolog	J
BCAS0245	2.13	0.029	BCAS0245	30S ribosomal protein S21 3	No homolog	J
BCAS0468	2.376	2.28e-06	BCAS0468	putative acetyltransferase-GNAT family	Bcen2424_6553	J
IG1_3766524	3.548	0.000591	BCAL3442	50S ribosomal protein L21	Bcen2424_0581	J
				Transcription (K)
BCAL0144	5.31	0.000439	BCAL0144	RNA polymerase sigma factor for flagellar regulon FliA	Bcen2424_0271	K
BCAL0210	2.801	8.56e-06	BCAL0210	TetR family regulatory protein	No homolog	K
BCAL0221	8.715	0.000156	BCAL0221	transcription antitermination protein NusG	No homolog	K
BCAL0226	2.057	9.91e-05	BCAL0226	DNA-directed RNA polymerase beta chain	Bcen2424_0340	K
BCAL0260	6.978	1.87e-07	BCAL0260	DNA-directed RNA polymerase alpha chain	Bcen2424_0374	K
BCAL0309	2.927	5.1e-05	BCAL0309	BolA-like protein	Bcen2424_0422	K
BCAL0494	2.365	0.00042	BCAL0494	TetR family regulatory protein	Bcen2424_3098	K
BCAL0562	15.72	0.00203	BCAL0562	negative regulator of flagellin synthesis (anti-sigma-28 factor)	Bcen2424_3027	K
BCAL0625	2.491	0.0335	BCAL0625	LysR family regulatory protein	Bcen2424_2967	K
BCAL1058	7.62	4.18e-05	BCAL1058	AraC family regulatory protein	No homolog	K
BCAL1180	3.39	2.44e-05	BCAL1180	LysR family regulatory protein	No homolog	K
BCAL1182	5.019	0.000262	BCAL1182	TetR family regulatory protein	No homolog	K
BCAL1506	3.244	0.000115	BCAL1506	N utilization substance protein A	Bcen2424_1499	K
BCAL1513	2.226	0.00712	BCAL1513	MarR family regulatory protein	Bcen2424_1506	K
BCAL1595	3.112	0.000146	BCAL1595	putative DNA-binding phage protein	No homolog	K
BCAL1688	16.64	0.000126	BCAL1688	putative RNA polymerase sigma factor	Bcen2424_1632	K
BCAL1870	5.649	1.99e-07	BCAL1870	putative transcription accessory protein	Bcen2424_1798	K
BCAL1901	2.429	0.000971	BCAL1901	transcription termination factor rho	Bcen2424_1829	K
BCAL2446	4.171	5.97e-05	BCAL2446	putative aminotransferase	Bcen2424_2351	K
BCAL2488	3.844	7.93e-05	BCAL2488	LysR family regulatory protein	No homolog	K
BCAL2540	2.34	8.21e-05	BCAL2540	LysR family regulatory protein	No homolog	K
BCAL2577	2.253	8.72e-05	BCAL2577	DJ-1/PfpI family protein	No homolog	K
BCAL2579	2.347	0.000239	BCAL2579	LysR family regulatory protein	No homolog	K
BCAL2586	2.013	0.00308	BCAL2586	AraC family regulatory protein	No homolog	K
BCAL2732	2.006	0.0178	BCAL2732	cold shock-like protein	Bcen2424_2520	K
BCAL2800	2.051	5.92e-05	BCAL2800	putative transcriptional regulator	Bcen2424_2587	K
BCAL3011	2.065	8.07e-05	BCAL3011	DNA-directed RNA polymerase omega chain	Bcen2424_1000	K
BCAL3169	2.297	1.74e-05	BCAL3169	LysR family regulatory protein	Bcen2424_0836	K
BCAL3190	2.092	0.000364	BCAL3190	IclR family regulatory protein	Bcen2424_0814	K
BCAL3196	3.045	0.00063	BCAL3196	putative ATP-binding regulatory protein	Bcen2424_0807	K
BCAL3335	2.302	0.000187	BCAL3335	DNA-binding protein	Bcen2424_0692	K
BCAM0009	2.033	4.8e-15	BCAM0009	putative DNA-binding protein*	Bcen2424_5700	K	*
BCAM0197	2.333	3.76e-05	BCAM0197	LysR family regulatory protein	No homolog	K
BCAM0430	2.054	2.08e-05	BCAM0430	putative transcriptional regulator	No homolog	K
BCAM0518	2.18	0.00795	BCAM0518	LysR family regulatory protein	Bcen2424_3495	K
BCAM0677	2.612	0.000463	BCAM0677	AraC family regulatory protein	Bcen2424_3641	K
BCAM1153	2.23	0.000804	BCAM1153	LysR family regulatory protein	No homolog	K
BCAM1466	2.995	1.08e-08	BCAM1466	IclR family regulatory protein	No homolog	K
BCAM1928	3.378	0.00175	BCAM1928	putative transcription elongation factor	Bcen2424_4734	K
BCAM2137	2.321	4.73e-08	BCAM2137	LysR family regulatory protein	No homolog	K
BCAM2158	2.126	0.00754	BCAM2158	putative DNA-binding protein	Bcen2424_4922	K
BCAM2394	2.145	0.00253	BCAM2394	GntR family regulatory protein	No homolog	K
BCAM2434	2.595	0.0015	BCAM2434	TetR family regulatory protein	Bcen2424_5241	K
BCAM2538	2.569	8.2e-05	BCAM2538	LysR family regulatory protein	Bcen2424_5348	K
BCAM2548	2.606	1.92e-09	BCAM2548	TetR family regulatory protein	No homolog	K
BCAM2773	2.856	0.000235	BCAM2773	putative DNA-binding protein	No homolog	K
BCAM2774	2.607	0.0008	BCAM2774	GntR family regulatory protein	Bcen2424_5616	K
BCAM2794	2.559	1.07e-06	BCAM2794	MarR family regulatory protein	No homolog	K
BCAM2812	2.462	0.00242	BCAM2812	LysR family regulatory protein	Bcen2424_5665	K
BCAS0062	2.125	2.44e-05	BCAS0062	LysR family regulatory protein	Bcen2424_6146	K
BCAS0258	2.389	0.00751	BCAS0258	GntR family regulatory protein	No homolog	K
BCAS0712	2.32	0.000663	BCAS0712	AnsC family regulatory protein	No homolog	K
BCAS0715	2.651	0.00085	BCAS0715	LysR family regulatory protein	No homolog	K
BCAS0717	10.12	0.000106	BCAS0717	hypothetical protein	No homolog	K
				Replication, recombination, and repair (L)
BCAL0079	3.461	1.54e-05	BCAL0079	ATP-dependent DNA helicase Rep	Bcen2424_0150	L
BCAL0178	2.88	0.000145	BCAL0178	putative DNA methyltransferase	No homolog	L
BCAL0421	3.146	9.78e-05	BCAL0421	DNA gyrase subunit B	Bcen2424_0003	L
BCAL0825	2.75	0.00041	BCAL0825	excinuclease ABC subunit A	Bcen2424_2779	L
BCAL0881	2.358	0.0123	BCAL0881	putative dATP pyrophosphohydrolase	Bcen2424_2724	L
BCAL0933	5.148	0.000324	BCAL0933	putative ATP-dependent RNA helicase 1	Bcen2424_2670	L
BCAL1412	8.439	7.62e-06	BCAL1412	NUDIX hydrolase	Bcen2424_1404	L
BCAL1519	2.417	0.00452	BCAL1519	putative transposase	Bcen2424_1512	L
BCAL1585	3.014	7.96e-05	BCAL1585	histone-like DNA-binding phage protein	No homolog	L
BCAL2060	3.797	5.95e-23	BCAL2060	putative exonuclease	No homolog	L
BCAL2077	2.756	0.000266	BCAL2077	ribonuclease HII	No homolog	L
BCAL2096	2.249	2.8e-11	BCAL2096	DNA ligase	Bcen2424_2024	L
BCAL2117	2.108	0.027	BCAL2117	putative ATP-dependent RNA helicase*	Bcen2424_2047	L	*
BCAL2149	2.414	0.000623	BCAL2149	HhH-GPD superfamily base excision DNA repair protein*	Bcen2424_2077	L	*
BCAL2184	2.191	0.000299	BCAL2184	putative TatD related DNase	Bcen2424_2112	L
BCAL2188	4.12	0.000208	BCAL2188	putative single-stranded-DNA-specific exonuclease	Bcen2424_2116	L
BCAL2220	3.059	2.15e-11	BCAL2220	endonuclease/exonuclease/phosphatase family protein	No homolog	L
BCAL2230	2.291	0.00247	BCAL2230	putative ATP-dependent helicase*	Bcen2424_2155	L	*
BCAL2329	2.142	1.09e-10	BCAL2329	NUDIX hydrolase	Bcen2424_2234	L
BCAL2440	4.461	0.000914	BCAL2440	hypothetical protein	Bcen2424_2345	L
BCAL2454	4.683	1.28e-10	BCAL2454	topoisomerase IV subunit A	Bcen2424_2359	L
BCAL2455	2.952	0.0014	BCAL2455	topoisomerase IV subunit B	Bcen2424_2360	L
BCAL2675	5.008	6.98e-06	BCAL2675	putative DNA polymerase III chi subunit	Bcen2424_2465	L
BCAL2758	2.316	2.36e-07	BCAL2758	putative exodeoxyribonuclease VII large subunit	Bcen2424_2544	L
BCAL2943	2.378	1.87e-17	BCAL2943	hypothetical protein*	Bcen2424_1054	L	*
BCAL2957	3.091	9.7e-05	BCAL2957	DNA Gyrase, subunit A	No homolog	L
BCAL3252	2.034	0.0032	BCAL3252	putative transposase	No homolog	L
BCAL3317	2.266	0.000114	BCAL3317	hypothetical protein	Bcen2424_0709	L
BCAL3338	4.377	3.96e-10	BCAL3338	holliday junction DNA helicase	Bcen2424_0689	L
BCAL3494	4.814	0.000253	BCAL3494	type III restriction-modification system methylase	Bcen2424_0028	L
BCAL3530	2.304	0.00106	BCAL3530	DNA-binding protein HU-alpha	Bcen2424_0065	L
BCAM0173	2.465	1.66e-12	BCAM0173	ATP-independent RNA helicase	No homolog	L
BCAM1558	2.777	0.000773	BCAM1558	putative recombination-associated protein	Bcen2424_4426	L
pBCA057	2.884	0.0014	pBCA057	putative conjugative transfer protein	No homolog	L
				Chromatin structure and dynamics (B)
BCAL2940	4.683	4e-06	BCAL2940	putative histone deacetylase-family protein	Bcen2424_1057	B
				Cell cycle control, cell division, chromosome partitioning (D)
BCAL0143	5.563	0.00061	BCAL0143	putative flagellar biosynthesis protein	Bcen2424_0270	D
BCAL0478	2.731	0.000702	BCAL0478	rod shape-determining protein	Bcen2424_3114	D
BCAL0678	2.399	2.81e-13	BCAL0678	hypothetical protein*	Bcen2424_2920	D	*
BCAL2147	2.98	0.000213	BCAL2147	tRNA(Ile)-lysidine synthase	Bcen2424_2075	D
BCAL2178	2.328	0.000131	BCAL2178	septum formation initiator	Bcen2424_2106	D
BCAL2417	2.14	0.000239	BCAL2417	putative DNA translocase*	No homolog	D	*
BCAL3025	4.43	0.000442	BCAL3025	cell division topological specificity factor	Bcen2424_0985	D
BCAL3026	3.657	8.46e-07	BCAL3026	septum site-determining protein	Bcen2424_0984	D
BCAL3027	3.404	3.18e-08	BCAL3027	probable septum site-determining protein	Bcen2424_0983	D
BCAL3457	6.71	0.000804	BCAL3457	cell division protein FtsZ	Bcen2424_0564	D
BCAL3458	10.86	2.38e-06	BCAL3458	cell division protein FtsA	No homolog	D
BCAL3463	7.813	2.18e-05	BCAL3463	cell division protein FtsW	Bcen2424_0558	D
BCAL3469	9.469	0.00206	BCAL3469	cell division protein FtsL*	Bcen2424_0552	D	*
BCAL3511	4.386	0.000185	BCAL3510a	hypothetical protein	No homolog	D
				Defense mechanisms (V)
BCAL0307	2.411	0.00511	BCAL0307	ABC transporter ATP-binding protein	Bcen2424_0420	V
BCAL1285	2.15	0.0026	BCAL1285	MATE family transporter protein*	Bcen2424_1314	V	*
BCAL1511	3.519	1.26e-10	BCAL1511	putative multidrug resistance transport protein	Bcen2424_1504	V
BCAL1675	9.252	0.000234	BCAL1675	multidrug efflux system transporter protein AmrB	Bcen2424_1623	V
BCAL1812	3.255	0.000701	BCAL1812	RND family efflux system transporter protein	Bcen2424_1740	V
BCAL1907	3.736	1.83e-05	BCAL1907	putative multidrug resistance protein	No homolog	V
BCAL2185	2.129	0.000302	BCAL2185	lipoprotein releasing system ATP-binding protein	Bcen2424_2113	V
BCAL2408	2.74	0.000121	BCAL2408	lipid A export ATP-binding/permease protein MsbA	No homolog	V
BCAL2821	7.029	0.000254	BCAL2821	RND family efflux system transporter protein	Bcen2424_2608	V
BCAL3493	5.769	2.23e-05	BCAL3493	type III restriction system endonuclease	Bcen2424_0027	V
BCAM1421	3.332	0.000291	BCAM1421	RND family efflux system transporter protein	No homolog	V
BCAM2140	2.343	0.000161	BCAM2140	transporter system transport protein*	No homolog	V	*
BCAM2141	2.982	4.21e-05	BCAM2141	ABC transporter ATP-binding membrane protein	No homolog	V
BCAM2350	2.982	2.78e-06	BCAM2350	ABC transporter ATP-binding protein	Bcen2424_5107	V
BCAS0081	2.328	2.32e-06	BCAS0081	ABC transporter ATP-binding membrane protein	Bcen2424_6140	V
BCAS0716	6.78	0.000993	BCAS0716	putative restriction endonuclease	No homolog	V
				Signal transduction mechanisms (T)
BCAL0128	9.973	0.00267	BCAL0128	chemotaxis two-component response regulator CheY	Bcen2424_0255	T
BCAL0135	6.63	0.00272	BCAL0135	chemotaxis protein CheY	Bcen2424_0262	T
BCAL1069	2.071	0.0209	BCAL1069	putative cyclic-di-GMP signaling protein	Bcen2424_1189	T
BCAL1275	2.22	6.22e-06	BCAL1275	phosphate regulon two-component regulatory system, response regulator protein	Bcen2424_1305	T
BCAL1480	2.474	1.23e-07	BCAL1480	GTP pyrophosphokinase	Bcen2424_1473	T
BCAL2268	4.518	0.000446	BCAL2268	putative stress protein	No homolog	T
BCAL3010	2.154	3.18e-07	BCAL3010	guanosine-3',5'-bis(diphosphate) 3'-pyrophosphohydrolase*	Bcen2424_1001	T	*
BCAM0110	2.686	1.42e-07	BCAM0110	two-component regulatory system, sensor kinase protein	No homolog	T
BCAM0111	2.053	0.000344	BCAM0111	two-component regulatory system, response regulator protein	Bcen2424_5811	T
BCAM0221	3.391	8.75e-05	BCAM0221	two-component regulatory system, response regulator protein	No homolog	T
BCAM0227	3.017	0.000441	BCAM0227	hybrid two-component system kinase-response regulator protein	No homolog	T
BCAM0379	4.209	4.96e-05	BCAM0379	hybrid two-component system kinase-response regulator protein*	Bcen2424_3368	T	*
BCAM0381	3.498	1.29e-06	BCAM0381	two-component regulatory system, response regulator protein	Bcen2424_3370	T
BCAM1382	2.142	0.00664	BCAM1382	two-component regulatory system, response regulator protein	No homolog	T
BCAM1417	2.313	0.00823	BCAM1417	two-component regulatory system, sensor kinase protein	No homolog	T
BCAM1418	5.762	1.8e-09	BCAM1418	two-component regulatory system, response regulator protein	Bcen2424_4290	T
BCAM1494	2.098	5.11e-05	BCAM1494	two-component regulatory system, sensor kinase protein	Bcen2424_4366	T
BCAM1870	6.673	0.00162	BCAM1870	N-acylhomoserine lactone synthase CepI	Bcen2424_4726	T
BCAM2175	2.338	1.17e-11	BCAM2175	two-component regulatory system, response regulator protein	Bcen2424_4939	T
BCAM2836	3.549	0.00355	BCAM2836	putative diguanylate cyclase	No homolog	T
BCAS0707	3.028	8.1e-08	BCAS0707	two-component regulatory system, response regulator protein	No homolog	T
BCAS0708	4.389	0.000319	BCAS0708	two-component regulatory system, sensor kinase protein	No homolog	T
BCAS0709	2.759	0.00299	BCAS0709	two-component regulatory system, response regulator protein	No homolog	T
pBCA055	7.054	0.00225	pBCA055	hypothetical protein	No homolog	T
				Cell wall/membrane/envelope biogenesis (M)
BCAL0110	10.57	3.5e-06	BCAL0110	putative aminotransferase	No homolog	M
BCAL0159	2.255	0.00421	BCAL0159	putative RlpA-like lipoprotein*	Bcen2424_0286	M	*
BCAL0274	3.793	0.00164	BCAL0274	penicillin-binding protein 1A	Bcen2424_0387	M
BCAL0287	2.223	2.55e-18	BCAL0287	putative outer membrane protein*	Bcen2424_0400	M	*
BCAL0304	2.142	4.07e-19	BCAL0304	VacJ-like lipoprotein*	Bcen2424_0417	M	*
BCAL0310	4.205	5.46e-05	BCAL0310	UDP-N-acetylglucosamine 1-carboxyvinyltransferase	Bcen2424_0423	M
BCAL0349	5.983	0.000346	BCAL0349	putative outer membrane protein*	Bcen2424_0483, Bcen2424_0480	M	*
BCAL0479	4.324	0.000261	BCAL0479	penicillin-binding protein	No homolog	M
BCAL0480	2.032	4.43e-05	BCAL0480	putative rod shape-determining protein	Bcen2424_3112	M
BCAL0481	2.448	0.000317	BCAL0481	putative rod shape-determining protein	Bcen2424_3111	M
BCAL0508	3.95	5.38e-05	BCAL0508	putative lipid A biosynthesis acyltransferase	Bcen2424_3082	M
BCAL0575	2.96	0.0108	BCAL0575	YcgR family protein	Bcen2424_3016	M
BCAL0587	2.585	7.93e-07	BCAL0587	putative lipoprotein*	Bcen2424_3005	M	*
BCAL0691	4.038	0.00118	BCAL0691	putative cytidylyltransferase	Bcen2424_2907	M
BCAL0704	2.854	2.16e-06	BCAL0704	D-alanyl-D-alanine carboxypeptidase (penicillin-binding protein precursor)*	Bcen2424_2893	M	*
BCAL0818	2.098	0.00118	BCAL0818	putative arabinose 5-phosphate isomerase	Bcen2424_2786	M
BCAL0894	4.147	0.00013	BCAL0894	hypothetical protein*	No homolog	M	*
BCAL0960	3.24	0.00249	BCAL0960	O-antigen polymerase family protein*	No homolog	M	*
BCAL1258	2.699	6.35e-05	BCAL1258	putative exported transglycosylase protein*	No homolog	M	*
BCAL1395	2.365	2.11e-11	BCAL1395	putative cellulose synthase catalytic subunit (UDP-forming)	Bcen2424_1385	M
BCAL1674	2.888	0.00911	BCAL1674	multidrug efflux system AmrA protein*	No homolog	M	*
BCAL1676	3.35	0.00414	BCAL1676	multidrug efflux system outer membrane protein*	Bcen2424_1624	M	*
BCAL1906	3.241	0.000154	BCAL1906	hypothetical protein	Bcen2424_1834	M
BCAL1929	8.55	6e-05	BCAL1929	putative undecaprenyl phosphate-alpha-4-amino-4-deoxy-l-arabinose arabinosy transferase*	Bcen2424_1857	M	*
BCAL1931	2.056	0.00916	BCAL1931	putative UDP-4-amino-4-deoxy-l-arabinose--oxoglutarate aminotransferas	Bcen2424_1859	M
BCAL1932	2.277	3.97e-06	BCAL1932	putative undecaprenyl-phosphate 4-deoxy-4-formamido-l-arabinose transferase	Bcen2424_1860	M
BCAL2024	2.942	0.00207	BCAL2024	large-conductance mechanosensitive channel protein	No homolog	M
BCAL2078	4.742	0.000329	BCAL2078	putative lipid-A-disaccharide synthase	Bcen2424_2006	M
BCAL2082	4.144	9.29e-05	BCAL2082	chaperone protein Skp precursor*	Bcen2424_2010	M	*
BCAL2083	3.28	0.000142	BCAL2083	Outer membrane protein assembly factor YaeT*	Bcen2424_2011	M	*
BCAL2084	2.192	3.21e-05	BCAL2084	protease EcfE	Bcen2424_2012	M
BCAL2166	2.954	0.000619	BCAL2166	putative lipoprotein*	Bcen2424_2094	M	*
BCAL2186	2.014	0.000116	BCAL2186	putative lipoprotein releasing system transmembrane protein	Bcen2424_2114	M
BCAL2291	11.05	2.44e-05	BCAL2291	TonB family protein	Bcen2424_2198	M
BCAL2403	2.657	1.02e-17	BCAL2403	putative LPS core biosynthesis protein	No homolog	M
BCAL2404	3.056	3.84e-05	BCAL2404	putative glycosyltransferase	No homolog	M
BCAL2405	4.623	4.76e-07	BCAL2405	hypothetical protein	No homolog	M
BCAL2406	2.872	5.78e-05	BCAL2406	putative glycosyltransferase	No homolog	M
BCAL2407	2.053	0.000205	BCAL2407	putative glycosyltransferase	No homolog	M
BCAL2482	2.26	0.000365	BCAL2482	putative outer membrane protein*	No homolog	M	*
BCAL2648	3.258	0.00368	BCAL2648	putative outer membrane protein	Bcen2424_2439	M
BCAL2670	2.999	0.000247	BCAL2670	prolipoprotein diacylglyceryl transferase	Bcen2424_2460	M
BCAL2761	2.519	0.00252	BCAL2761	putative 3-deoxy-manno-octulosonate cytidylyltransferase	Bcen2424_2547	M
BCAL2768	2.558	1.99e-06	BCAL2768	putative UDP-N-acetylenolpyruvoylglucosamine reductase	Bcen2424_2554	M
BCAL2820	6.082	0.000124	BCAL2820	efflux system outer membrane protein*	Bcen2424_2607	M	*
BCAL2822	4.783	0.000164	BCAL2822	efflux system transport protein*	Bcen2424_2609	M	*
BCAL2941	2.924	9.66e-06	BCAL2941	putative exported transglycosylase*	Bcen2424_1056	M	*
BCAL2944	2.362	0.000231	BCAL2944	ADP-l-glycero-D-manno-heptose-6-epimerase	Bcen2424_1053	M
BCAL2945	3.1	1.88e-14	BCAL2945	D-beta-D-heptose 7-phosphate kinase	No homolog	M
BCAL2946	3.075	3.86e-07	BCAL2946	putative UDP-glucose dehydrogenase	Bcen2424_1051	M
BCAL2958	2.032	0.00132	BCAL2958	putative ompA family protein*	Bcen2424_1039	M	*
BCAL3057	3.072	0.00694	BCAL3057	putative lipoprotein	Bcen2424_0953	M
BCAL3110	2.405	0.00217	BCAL3110	putative 3-deoxy-D-manno-octulosonic acid transferase	No homolog	M
BCAL3118	2.489	0.00636	BCAL3118	UDP-N-acetylglucosamine-1-P transferase*	Bcen2424_0888	M	*
BCAL3124	3.97	0.000523	BCAL3124	glycosyltransferase	No homolog	M
BCAL3128	3.338	0.00186	BCAL3128	glycosyltransferase	No homolog	M
BCAL3129	3.912	2.7e-05	BCAL3129	nucleotide sugar aminotransferase	No homolog	M
BCAL3132	3.173	0.000142	BCAL3132	dTDP-4-keto-L-rhamnose reductase	No homolog	M
BCAL3133	2.093	0.0017	BCAL3133	dTDP-4-keto-6-deoxy-D-glucose 3,5-epimerase	Bcen2424_0873	M
BCAL3134	2.592	0.00203	BCAL3134	glucose-1-phosphate thymidylyltransferase	Bcen2424_0872	M
BCAL3202	2.476	0.00134	BCAL3202	possible TolA-related transport transmembrane protein	Bcen2424_0801	M
BCAL3219	2.022	0.00349	BCAL3219	UDP-3-O-[3-hydroxymyristoyl] N-acetylglucosamine deacetylase	No homolog	M
BCAL3239	2.949	0.000442	BCAL3239	glucosyltransferase	No homolog	M
BCAL3242	4.101	0.000552	BCAL3242	putative capsule polysaccharide export protein, ABC transporter membrane protein*	No homolog	M	*
BCAL3243	2.943	1.94e-08	BCAL3243	putative capsular polysaccharide biosynthesis/export protein*	No homolog	M	*
BCAL3244	2.246	1.41e-06	BCAL3244	glycosyltransferase	No homolog	M
BCAL3245	9.186	0.00018	BCAL3245	capsule polysaccharide export protein	No homolog	M
BCAL3246	5.549	0.000778	BCAL3246	putative GDP-mannose pyrophosphorylase	No homolog	M
BCAL3247	12.35	1.18e-22	BCAL3247	mechanosensitive ion channel protein	Bcen2424_0768	M
BCAL3308	2.33	0.000265	BCAL3308	putative peptidase	Bcen2424_0718	M
BCAL3372	2.56	0.00146	BCAL3372	putative lipoprotein*	Bcen2424_0655	M	*
BCAL3455	2.835	6.43e-11	BCAL3455	UDP-3-O-[3-hydroxymyristoyl] N-acetylglucosamine deacetylase	Bcen2424_0566	M
BCAL3459	5.623	0.000275	BCAL3459	cell division protein FtsQ*	Bcen2424_0562	M	*
BCAL3460	3.97	4.68e-05	BCAL3460	D-alanine--D-alanine ligase B	Bcen2424_0561	M
BCAL3461	6.349	0.000186	BCAL3461	UDP-N-acetylmuramate--alanine ligase	Bcen2424_0560	M
BCAL3462	6.766	1.24e-05	BCAL3462	UDP-N-acetylglucosamine--N-acetylmuramyl-(penta peptide) pyrophosphoryl-undecaprenol N-acetylglucosamine transferase MurG*	No homolog	M	*
BCAL3464	9.813	6.21e-05	BCAL3464	UDP-N-acetylmuramoylalanine--D-glutamate ligase	No homolog	M
BCAL3465	10.88	0.000577	BCAL3465	phospho-N-acetylmuramoyl-pentapeptide-transfera se	Bcen2424_0556	M
BCAL3467	8.355	2.34e-05	BCAL3467	UDP-N-acetylmuramoylalanyl-D-glutamate--2,6-dia minopimelate ligase	Bcen2424_0554	M
BCAL3468	7.708	0.000403	BCAL3468	peptidoglycan synthetase FtsI*	No homolog	M	*
BCAL3470	5.539	0.000799	BCAL3470	S-adenosyl-methyltransferase MraW	Bcen2424_0551	M
BCAM0678	2.465	1.62e-16	BCAM0678	putative acetyltransferase-GNAT family	No homolog	M
BCAM1419	3.251	3.27e-09	BCAM1419	efflux system outer membrane protein*	Bcen2424_4291	M	*
BCAM1420	4.458	0.00176	BCAM1420	efflux system transport protein	No homolog	M
BCAM1472	2.109	7.06e-05	BCAM1472	putative glycosyltransferase	No homolog	M
BCAM1543	3.111	1.98e-07	BCAM1543	putative glycosyltransferase*	No homolog	M	*
BCAM1754	2.714	0.000268	BCAM1754	putative mechanosensitive ion channel	Bcen2424_4577	M
BCAM1931	6.987	0.0175	BCAM1931	putative porin*	Bcen2424_4735	M	*
BCAM2088	2.41	0.00675	BCAM2088	putative exported cell wall amidase*	Bcen2424_4895	M	*
BCAM2142	3.046	4.71e-06	BCAM2142	transport system outer membrane protein*	No homolog	M	*
BCAM2253	2.232	0.00253	BCAM2253	RHS-family protein	No homolog	M
BCAM2829	2.343	1.44e-07	BCAM2829	putative VacJ family lipoprotein*	Bcen2424_5677	M	*
BCAS0130	5.104	0.000212	BCAS0130	putative ABC transporter substrate-binding protein*	Bcen2424_6100	M	*
				Cell motility (N)
BCAL0113	27.58	0.00146	BCAL0113	B-type flagellar hook-associated protein 2 (HAP2)	Bcen2424_0240	N
BCAL0114	57.28	0.00218	BCAL0114	flagellin (type II)	No homolog	N
BCAL0126	8.657	0.00337	BCAL0126	chemotaxis protein MotA	Bcen2424_0253	N
BCAL0127	9.614	0.00192	BCAL0127	chemotaxis protein MotB	Bcen2424_0254	N
BCAL0129	12.56	0.00161	BCAL0129	chemotaxis two-component sensor kinase CheA	Bcen2424_0256	N
BCAL0130	8.297	0.00371	BCAL0130	chemotaxis protein CheW	Bcen2424_0257	N
BCAL0131	4.293	0.00569	BCAL0131	methyl-accepting chemotaxis protein	No homolog	N
BCAL0132	9.717	0.00159	BCAL0132	chemotaxis protein methyltransferase	No homolog	N
BCAL0133	5.814	0.00184	BCAL0133	putative chemoreceptor glutamine deamidase cheD	No homolog	N
BCAL0134	7.503	0.00368	BCAL0134	chemotaxis response regulator protein-glutamate methylesterase 1	Bcen2424_0261	N
BCAL0136	9.931	0.00267	BCAL0136	chemotaxis protein CheZ	Bcen2424_0263	N
BCAL0140	15.29	0.000656	BCAL0140	flagellar biosynthetic protein FlhB	Bcen2424_0267	N
BCAL0142	5.501	5.16e-06	BCAL0142	putative flagellar biosynthesis protein	Bcen2424_0269	N
BCAL0520	6.415	0.000166	BCAL0520	putative flagellar hook-length control protein FliK	Bcen2424_3069	N
BCAL0521	7.711	0.00101	BCAL0521	flagellar FliJ protein	Bcen2424_3068	N
BCAL0522	9.514	0.000219	BCAL0522	flagellum-specific ATP synthase FliI*	Bcen2424_3067	N	*
BCAL0523	7.678	0.000364	BCAL0523	flagellar assembly protein FliH	Bcen2424_3066	N
BCAL0524	6.549	0.000335	BCAL0524	flagellar motor switch protein FliG	Bcen2424_3065	N
BCAL0525	5.801	4.32e-05	BCAL0525	flagellar M-ring protein FliF	Bcen2424_3064	N
BCAL0526	3.538	0.00217	BCAL0526	flagellar hook-basal body complex protein FliE*	Bcen2424_3063	N	*
BCAL0527	8.086	0.00344	BCAL0527	flagellar protein FliS	No homolog	N
BCAL0561	6.415	0.00445	BCAL0561	flagella synthesis protein FlgN	Bcen2424_3028	N
BCAL0564	8.186	0.000884	BCAL0564	flagellar basal-body rod protein FlgB (putative proximal rod protein)	Bcen2424_3025	N
BCAL0565	8.55	0.000957	BCAL0565	flagellar basal-body rod protein FlgC (putative proximal rod protein)*	Bcen2424_3024	N	*
BCAL0566	12.26	0.000637	BCAL0566	basal-body rod modification protein FlgD	Bcen2424_3023	N
BCAL0567	13.69	0.00031	BCAL0567	flagellar hook protein 1 FlgE1*	Bcen2424_3022	N	*
BCAL0568	13.33	0.000556	BCAL0568	flagellar basal-body rod protein FlgF (putative proximal rod protein)	Bcen2424_3021	N
BCAL0569	13.61	0.0007	BCAL0569	flagellar basal-body rod protein FlgG (distal rod protein)*	Bcen2424_3020	N	*
BCAL0570	13.48	0.00036	BCAL0570	flagellar L-ring protein precursor (basal body L-ring protein)*	Bcen2424_3019	N	*
BCAL0571	6.561	0.000834	BCAL0571	flagellar P-ring protein precursor (basal body P-ring protein)*	Bcen2424_3018	N	*
BCAL0572	5.557	0.00106	BCAL0572	peptidoglycan hydrolase FlgJ (muramidase FlgJ)*	No homolog	N	*
BCAL0576	10.85	0.00357	BCAL0576	flagellar hook-associated protein 1 (HAP1)*	Bcen2424_3015	N	*
BCAL0577	16.07	0.00234	BCAL0577	flagellar hook-associated protein 3 (HAP3)	Bcen2424_3014	N
BCAL0762	3.557	0.00796	BCAL0762	putative methyl-accepting chemotaxis protein*	Bcen2424_2834	N	*
BCAL1662	2.198	0.00184	BCAL1662	putative methyl-accepting chemotaxis protein*	Bcen2424_1611	N	*
BCAL1677	21.27	2.55e-05	BCAL1677	putative type-1 fimbrial protein*	Bcen2424_1626	N	*
BCAL1679	3.444	0.000139	BCAL1679	putative fimbrial chaperone*	Bcen2424_1628	N	*
BCAL3445	2.073	0.00205	BCAL3445	putative type IV pilus assembly protein	Bcen2424_0578	N
BCAL3447	2.621	0.000236	BCAL3447	type IV prepilin leader peptide type M1	Bcen2424_0576	N
BCAL3501	3.323	4.82e-05	BCAL3501	flagellar biosynthetic protein FliR*	Bcen2424_0035	N	*
BCAL3502	2.567	7.57e-06	BCAL3502	flagellar biosynthetic protein FliQ	Bcen2424_0036	N
BCAL3503	2.137	0.00179	BCAL3503	flagellar biosynthetic protein FliP precursor*	Bcen2424_0037	N	*
BCAL3505	4.334	0.00136	BCAL3505	flagellar motor switch protein FliN*	Bcen2424_0039	N	*
BCAL3506	4.085	0.000218	BCAL3506	flagellar motor switch protein FliM	Bcen2424_0040	N
BCAL3507	2.819	0.000765	BCAL3507	flagellar FliL protein*	No homolog	N	*
BCAL3521	3.073	0.00276	BCAL3521	type II secretion system protein I*	Bcen2424_0056	N	*
BCAL3522	3.037	0.000135	BCAL3522	type II secretion system protein H	Bcen2424_0057	N
BCAM1424	2.129	0.0106	BCAM1424	methyl-accepting chemotaxis protein*	Bcen2424_4296	N	*
BCAM1503	2.776	0.0265	BCAM1503	putative methyl-accepting chemotaxis protein*	Bcen2424_4375	N	*
BCAM1804	9.933	0.00884	BCAM1804	methyl-accepting chemotaxis protein*	Bcen2424_4665	N	*
BCAM2048	2.5	0.00791	BCAM2048	type III secretion ssytem protein	Bcen2424_4847	N
BCAM2055	2.839	0.0028	BCAM2055	type III secretion system protein*	Bcen2424_4854	N	*
BCAM2564	4.554	0.0112	BCAM2564	putative aerotaxis receptor	Bcen2424_5364	N
BCAM2689	2.216	0.00822	BCAM2689	putative methyl-accepting chemotaxis protein	Bcen2424_5500	N
BCAS0104	3.791	9.29e-05	BCAS0104	A-type flagellar hook-associated protein 2 (HAP2)*	No homolog	N	*
BCAS0632	3.446	2.71e-06	BCAS0632	hybrid two-component system kinase-response regulator protein	No homolog	N
IG1_155066	9.16	0.00178	BCAL0132	chemotaxis protein methyltransferase	Bcen2424_0259	N
				Intracellular trafficking, secretion, and vesicular transport (U)
BCAL0220	4.551	0.00034	BCAL0220	preprotein translocase SecE subunit	Bcen2424_0334	U
BCAL0254	4.057	0.00213	BCAL0254	preprotein translocase SecY subunit	Bcen2424_0368	U
BCAL0426	4.568	0.000407	BCAL0426	hypothetical protein*	Bcen2424_3163	U	*
BCAL0742	2.415	4.2e-05	BCAL0742	protein-export protein SecB	Bcen2424_2854	U
BCAL2292	14.23	0.000269	BCAL2292	putative bipolymer transport protein	Bcen2424_2199	U
BCAL2293	14.54	6.42e-05	BCAL2293	putative biopolymer transport protein	Bcen2424_2200	U
BCAL2345	2.031	3.97e-05	BCAL2345	protein-export membrane protein SecG	Bcen2424_2250	U
BCAL2475	3.248	0.000162	BCAL2475	hypothetical protein*	No homolog	U	*
BCAL3200	2.909	0.00109	BCAL3200	putative TolQ transport transmembrane protein	Bcen2424_0803	U
BCAL3201	2.314	0.00116	BCAL3201	putative TolR-related protein	Bcen2424_0802	U
BCAL3203	2.29	0.00904	BCAL3203	putative periplasmic TolB protein*	Bcen2424_0800	U	*
BCAL3305	3.848	0.000178	BCAL3305	preprotein translocase subunit	Bcen2424_0721	U
BCAL3306	8.049	0.000689	BCAL3306	putative protein-export membrane protein SecD*	Bcen2424_0720	U	*
BCAL3307	5.3	0.000394	BCAL3307	putative protein-export membrane protein SecF	Bcen2424_0719	U
BCAL3374	2.181	0.000191	BCAL3374	putative transport-related membrane protein	Bcen2424_0653	U
BCAL3375	2.666	0.000955	BCAL3375	putative transport-related membrane protein	Bcen2424_0652	U
BCAL3435	2.129	0.000758	BCAL3435	MarC family integral membrane protein	Bcen2424_0588	U
BCAL3516	2.147	0.00036	BCAL3516	type II secretion system protein M	Bcen2424_0052	U
BCAL3519	2.017	0.0136	BCAL3519	type II secretion system protein K	Bcen2424_0054	U
BCAL3520	2.073	0.00204	BCAL3520	type II secretion system protein J	Bcen2424_0055	U
BCAM1709	4.679	0.000948	BCAM1709	MarC family protein	No homolog	U
BCAM2041	3.674	0.000246	BCAM2041	type III secretion system protein	Bcen2424_4840	U
BCAM2051	2.131	0.00455	BCAM2051	type III secretion system protein	Bcen2424_4850	U
pBCA041	2.26	0.000467	pBCA041	putative TraC conjugative transfer protein	No homolog	U
pBCA059	2.565	1.81e-05	pBCA059	putative TraD conjugative transfer protein	No homolog	U
				Posttranslational modification, protein turnover, chaperones (O)
BCAL0111	11.34	0.000139	BCAL0111	putative TPR repeat protein	No homolog	O
BCAL0331	2.106	1.94e-06	BCAL0331	putative stringent starvation protein A	Bcen2424_0444	O
BCAL0347	2.291	3.45e-12	BCAL0347	putative type VI secretion system protein TssH	Bcen2424_0473	O
BCAL0367	3.552	0.000844	BCAL0367	putative chaperone protein	No homolog	O
BCAL0677	2.949	1.4e-07	BCAL0677	thiol:disulfide interchange protein*	Bcen2424_2921	O	*
BCAL0752	3.372	1.54e-06	BCAL0752	putative cytochrome c oxidase assembly protein	Bcen2424_2844	O
BCAL0758	3.077	2.31e-06	BCAL0758	putative cytochrome oxidase assembly protein*	No homolog	O	*
BCAL0759	2.548	0.00198	BCAL0759	UbiA prenyltransferase family protein	Bcen2424_2837	O
BCAL0792	2.103	0.000675	BCAL0792	putative maleylacetoacetate isomerase	Bcen2424_2810	O
BCAL0849	18.15	4.28e-25	BCAL0849	metallo peptidase, subfamily M48B*	Bcen2424_2755	O	*
BCAL0895	3.545	7.05e-05	BCAL0895	putative peptidyl-prolyl cis-trans isomerase*	Bcen2424_2710	O	*
BCAL1733	2.477	8.76e-12	BCAL1733	putative glutathione S-transferase	Bcen2424_1682	O
BCAL1876	7.339	0.000151	BCAL1876	protein HflC*	Bcen2424_1804	O	*
BCAL1877	2.58	1.87e-17	BCAL1877	protein HflK	Bcen2424_1805	O
BCAL1936	2.604	3.18e-06	BCAL1936	AhpC/TSA family protein	Bcen2424_1864	O
BCAL1985	2.398	6.26e-05	BCAL1985	putative exported isomerase*	Bcen2424_1912	O	*
BCAL1993	7.284	5.82e-06	BCAL1993	putative peptidyl-prolyl cis-trans isomerase	Bcen2424_1920	O
BCAL1997	2.505	4.83e-18	BCAL1997	trigger factor	Bcen2424_1924	O
BCAL2073	2.221	1.38e-06	BCAL2073	hypothetical protein	No homolog	O
BCAL2153	2.635	0.000708	BCAL2153	peptidyl-prolyl cis-trans isomerase B	Bcen2424_2081	O
BCAL2321	2.338	0.00378	BCAL2321	putative glutathione S-transferase	Bcen2424_2226	O
BCAL2323	2.183	0.000508	BCAL2323	putative glutathione S-transferase	Bcen2424_2228	O
BCAL2442	3.414	0.00442	BCAL2442	chaperone protein HtpG	Bcen2424_2347	O
BCAL2558	2.442	1.3e-15	BCAL2558	putative pyridine nucleotide-disulphide oxidoreductase	No homolog	O
BCAL2987	4.83	1.38e-07	BCAL2987	disulfide bond formation protein B	Bcen2424_1021	O
BCAL3146	3.619	0.00963	BCAL3146	60 kDa chaperonin 1	Bcen2424_0860	O
BCAL3147	3.956	0.00736	BCAL3147	10 kDa chaperonin 1	Bcen2424_0859	O
BCAL3424	2.128	5.1e-06	BCAL3424	thiol peroxidase	Bcen2424_0601	O
BCAL3456	5.964	0.000264	BCAL3456	putative thioredoxin reductase	Bcen2424_0565	O
BCAM0913	2.256	0.0103	BCAM0913	O-sialoglycoprotein endopeptidase	Bcen2424_3881	O
BCAM1744	13.32	0.00281	BCAM1744	serine peptidase, family S9*	No homolog	O	*
pBCA043	2.004	0.000271	pBCA043	thiol:disulfide interchange protein DsbC precursor*	No homolog	O	*
				Energy production and conversion (C)
BCAL0029	2.858	0.00111	BCAL0029	putative ATP synthase protein I AtpI	Bcen2424_0099	C
BCAL0030	22.03	9.58e-05	BCAL0030	ATP synthase A chain	Bcen2424_0100	C
BCAL0031	15.44	0.00015	BCAL0031	ATP synthase C chain	Bcen2424_0101	C
BCAL0032	15.04	8.76e-28	BCAL0032	ATP synthase B chain	Bcen2424_0102	C
BCAL0033	20.74	3.49e-05	BCAL0033	ATP synthase delta chain	Bcen2424_0103	C
BCAL0034	17.52	1.01e-06	BCAL0034	ATP synthase alpha chain	Bcen2424_0104	C
BCAL0035	17.12	5.25e-29	BCAL0035	ATP synthase gamma chain	Bcen2424_0105	C
BCAL0036	16.81	1.82e-06	BCAL0036	ATP synthase beta chain	Bcen2424_0106	C
BCAL0037	18.59	9.23e-06	BCAL0037	ATP synthase epsilon chain	Bcen2424_0107	C
BCAL0164	2.027	8.85e-05	BCAL0164	putative cytochrome c-551 precursor*	Bcen2424_0293	C	*
BCAL0206	2.087	0.00478	BCAL0206	putative pyruvate ferredoxin/flavodoxin oxidoreductase	Bcen2424_0319	C
BCAL0286	2.255	4.58e-06	BCAL0286	glycerophosphoryl diester phosphodiesterase	Bcen2424_0399	C
BCAL0329	2.178	5.82e-05	BCAL0329	cytochrome b	Bcen2424_0442	C
BCAL0366	4.2	7.95e-06	BCAL0366	nitroreductase family protein	Bcen2424_0501	C
BCAL0408	2.552	0.00267	BCAL0408	putative phenylacetic acid degradation oxidoreductase	Bcen2424_0543	C
BCAL0650	3.244	0.00232	BCAL0650	putative pyruvate-flavodoxin oxidoreductase	Bcen2424_2940	C
BCAL0722	8.118	0.00149	BCAL0722	C4-dicarboxylate transport protein	No homolog	C
BCAL0743	2.687	1.49e-05	BCAL0743	putative glycerol-3-phosphate dehydrogenase (NAD(P)+)	No homolog	C
BCAL0749	3.218	2.35e-06	BCAL0749	putative cytochrome c oxidase*	Bcen2424_2847	C	*
BCAL0750	3.705	6.16e-05	BCAL0750	cytochrome c oxidase polypeptide I	Bcen2424_2846	C
BCAL0754	7.625	6.22e-05	BCAL0754	putative cytochrome c oxidase subunit III	Bcen2424_2842	C
BCAL0850	14.06	1.38e-06	BCAL0850	glycolate permease*	No homolog	C	*
BCAL0851	127.3	2.28e-06	BCAL0851	putative iron-sulphur cluster containing protein	No homolog	C
BCAL0853	2.941	2.47e-05	BCAL0853	hypothetical protein	No homolog	C
BCAL0934	4.301	0.000164	BCAL0934	putative periplasmic cytochrome c containing protein*	Bcen2424_2669	C	*
BCAL0935	4.44	0.000155	BCAL0935	putative periplasmic cytochrome c protein*	Bcen2424_2668	C	*
BCAL0957	3.087	0.000252	BCAL0957	succinyl-CoA ligase alpha-chain	Bcen2424_2648	C
BCAL1062	7.288	4.26e-05	BCAL1062	succinylglutamic semialdehyde dehydrogenase	Bcen2424_1183	C
BCAL1515	6.201	0.000225	BCAL1515	2-oxoglutarate dehydrogenase E1 component	No homolog	C
BCAL1516	7.801	0.000102	BCAL1516	dihydrolipoamide succinyltransferase component of 2-oxoglutarate dehydrogenase complex	Bcen2424_1509	C
BCAL1517	9.523	0.000677	BCAL1517	dihydrolipoamide dehydrogenase	Bcen2424_1510	C
BCAL1831	2.061	0.0155	BCAL1831	putative betaine aldehyde dehydrogenase	Bcen2424_1758	C
BCAL2287	3.824	0.000327	BCAL2287	putative fumarate hydratase	Bcen2424_2194	C
BCAL2298	4.047	2.46e-05	BCAL2298	hypothetical protein	Bcen2424_2206	C
BCAL2331	3.675	0.002	BCAL2331	NADH dehydrogenase I chain N*	No homolog	C	*
BCAL2332	3.157	1.61e-05	BCAL2332	NADH dehydrogenase I chain M	Bcen2424_2237	C
BCAL2333	4.064	0.000164	BCAL2333	NADH-ubiquinone oxidoreductase I chain L	Bcen2424_2238	C
BCAL2334	3.81	0.000158	BCAL2334	NADH-ubiquinone oxidoreductase I chain K	Bcen2424_2239	C
BCAL2335	3.6	0.00416	BCAL2335	NADH dehydrogenase I chain J	Bcen2424_2240	C
BCAL2336	2.947	1.16e-09	BCAL2336	putative NADH dehydrogenase I chain I	Bcen2424_2241	C
BCAL2337	3.2	2.37e-06	BCAL2337	NADH dehydrogenase I chain H	Bcen2424_2242	C
BCAL2338	3.041	1.55e-05	BCAL2338	putative NADH dehydrogenase I chain G	Bcen2424_2243	C
BCAL2339	2.406	0.000256	BCAL2339	NADH dehydrogenase I chain F	Bcen2424_2244	C
BCAL2340	2.946	3.58e-06	BCAL2340	putative NADH dehydrogenase I chain E	Bcen2424_2245	C
BCAL2341	2.341	0.00132	BCAL2341	NADH dehydrogenase I chain D	Bcen2424_2246	C
BCAL2342	2.546	0.000552	BCAL2342	NADH dehydrogenase I chain C	No homolog	C
BCAL2343	2.629	0.00089	BCAL2343	NADH dehydrogenase I chain B	Bcen2424_2248	C
BCAL2344	3.532	0.000938	BCAL2344	NADH dehydrogenase I chain A	Bcen2424_2249	C
BCAL2428	3.355	0.00218	BCAL2428	putative cytochrome C precursor-related protein*	Bcen2424_2330	C	*
BCAL2429	2.398	0.000693	BCAL2429	putative cytochrome C precursor-related protein*	Bcen2424_2331	C	*
BCAL2458	12.12	1.78e-05	BCAL2458	rubredoxin	Bcen2424_2363	C
BCAL2485	2.927	2.27e-05	BCAL2485	putative iron-sulphur cluster binding electron transport protein	No homolog	C
BCAL2486	3.805	5.43e-18	BCAL2486	putative iron-sulphur oxidoreductase	No homolog	C
BCAL2487	3.414	2.28e-07	BCAL2487	putative D-lactate dehydrogenase	No homolog	C
BCAL2817	2.183	0.000112	BCAL2817	S-(hydroxymethyl)glutathione dehydrogenase	Bcen2424_2604	C
BCAL2908	5.222	3.17e-07	BCAL2908	fumarate hydratase class II	Bcen2424_1090	C
BCAL3287	2.546	1.86e-06	BCAL3287	putative FAD-binding oxidase	Bcen2424_0735	C
BCAL3290	5.106	4.23e-08	BCAL3290	putative glycolate oxidase iron-sulfur subunit	Bcen2424_0732	C
BCAL3312	4.879	2.96e-05	BCAL3312	putative cytochrome b-561 membrane protein*	Bcen2424_0714	C	*
BCAL3325	2.292	0.000647	BCAL3325	NAD(P) transhydrogenase subunit beta	Bcen2424_0702	C
BCAL3326	2.934	1.99e-05	BCAL3326	NAD(P) transhydrogenase subunit alpha	Bcen2424_0701	C
BCAL3395	2.358	0.00683	BCAL3395	NADP-dependent malic enzyme	Bcen2424_0631	C
BCAM0961	2.107	0.00679	BCAM0961	aconitate hydratase	Bcen2424_3928	C
BCAM0967	3.035	0.000445	BCAM0967	putative succinate dehydrogenase cytochrome b556 subunit	No homolog	C
BCAM0968	3.8	6.63e-05	BCAM0968	putative succinate dehydrogenase hydrophobic membrane anchor protein	Bcen2424_3935	C
BCAM0969	3.487	0.000257	BCAM0969	succinate dehydrogenase flavoprotein subunit	Bcen2424_3936	C
BCAM0970	3.686	0.000332	BCAM0970	succinate dehydrogenase iron-sulfur protein	Bcen2424_3937	C
BCAM0972	3.101	0.00169	BCAM0972	citrate synthase	Bcen2424_3939	C
BCAM1250	2.432	0.00824	BCAM1250	probable acetyl-CoA hydrolase/transferase*	Bcen2424_4126	C	*
BCAM1756	3.024	0.000798	BCAM1756	putative molybdopterin oxidoreductase	Bcen2424_4579	C
BCAM1833	8.188	0.00208	BCAM1833	aconitate hydratase	Bcen2424_4695	C
BCAM1954	3.481	0.00143	BCAM1954	sodium:dicarboxylate symporter*	No homolog	C	*
BCAM2277	2.355	2.41e-06	BCAM2277	putative FMN-dependent dehydrogenase	Bcen2424_5034	C
BCAS0259	2.363	3.58e-05	BCAS0259	putative sodium:dicarboxylate symporter family protein*	No homolog	C	*
				Carbohydrate transport and metabolism (G)
BCAL0282	3.593	0.000433	BCAL0282	putative ABC transporter extracellular solute-binding protein*	Bcen2424_0395	G	*
BCAL0284	5.432	3.97e-14	BCAL0284	putative ABC transporter permease	No homolog	G
BCAL0285	2.414	0.000174	BCAL0285	ABC transporter ATP-binding protein	No homolog	G
BCAL0308	5.379	0.000147	BCAL0308	ABC-2 type transporter, membrane protein	Bcen2424_0421	G
BCAL0782	2.039	1.1e-09	BCAL0782	putative chitobiase*	Bcen2424_2820	G	*
BCAL0856	2.13	1.21e-05	BCAL0856	putative aldolase	Bcen2424_2751	G
BCAL1035	2.588	0.00167	BCAL1035	putative trehalose-phosphatase	Bcen2424_1157	G
BCAL1181	2.242	0.006	BCAL1181	putative glycerate kinase	No homolog	G
BCAL1252	8.088	0.000114	BCAL1252	putative proline/betaine transporter	Bcen2424_1281	G
BCAL1259	2.157	0.00129	BCAL1259	Major Facilitator Superfamily protein	No homolog	G
BCAL1510	3.211	4.32e-05	BCAL1510	putative multidrug resistance transporter protein	Bcen2424_1503	G
BCAL1838	4.543	1.36e-06	BCAL1838	UDP glycosyltransferase	Bcen2424_1765	G
BCAL1935	3.516	0.000824	BCAL1935	polysaccharide deacetylase	No homolog	G
BCAL1990	4.391	6.24e-19	BCAL1990	glucose-6-phosphate isomerase	Bcen2424_1917	G
BCAL2179	2.376	8.27e-11	BCAL2179	enolase	Bcen2424_2107	G
BCAL2346	2.789	0.00186	BCAL2346	triosephosphate isomerase	Bcen2424_2251	G
BCAL2399	2.674	0.000209	BCAL2399	Major Facilitator Superfamily protein*	Bcen2424_2304	G	*
BCAL2470	3.997	0.000121	BCAL2470	Major Facilitator Superfamily protein	No homolog	G
BCAL2625	2.174	0.00212	BCAL2625	Major Facilitator Superfamily protein	Bcen2424_2420	G
BCAL2661	2.402	1.07e-13	BCAL2661	phosphoglycerate mutase family	Bcen2424_2451	G
BCAL2799	3.102	9.62e-06	BCAL2799	putative carbohydrate kinase	Bcen2424_2586	G
BCAL2840	3.639	1.58e-06	BCAL2840	putative pyruvate kinase II protein	Bcen2424_2627	G
BCAL2841	2.833	1.3e-05	BCAL2841	phosphoglycerate kinase	No homolog	G
BCAL2947	4.496	3.23e-05	BCAL2947	hypothetical protein	No homolog	G
BCAL3020	5.242	0.00169	BCAL3020	Major Facilitator Superfamily protein*	Bcen2424_0991	G	*
BCAL3038	5.202	2.63e-05	BCAL3038	ABC transporter ATP-binding component	Bcen2424_0971	G
BCAL3039	5.468	0.000218	BCAL3039	ABC transporter, membrane permease*	Bcen2424_0970	G	*
BCAL3040	5.767	0.000202	BCAL3040	ABC transporter, membrane permease	Bcen2424_0969	G
BCAL3130	4.195	0.000725	BCAL3130	ABC transporter ATP-binding protein	No homolog	G
BCAL3131	2.935	0.000303	BCAL3131	putative ABC transporter, membrane permease	No homolog	G
BCAL3160	3.523	4.27e-07	BCAL3160	Major Facilitator Superfamily protein	Bcen2424_0845	G
BCAL3240	2.725	0.00124	BCAL3240	putative capsular polysaccharide transporter ATP-binding protein	No homolog	G
BCAL3241	2.501	5.3e-05	BCAL3241	putative capsular polysaccharide export protein, ABC transporter membrane protein	No homolog	G
BCAL3342	3.325	0.000236	BCAL3342	putative phosphoglycerate mutase	Bcen2424_0685	G
BCAL3365	2.482	4.62e-05	BCAL3365	putative gluconate permease	Bcen2424_0662	G
BCAL3388	2.303	0.000422	BCAL3388	glyceraldehyde 3-phosphate dehydrogenase 1	Bcen2424_0639	G
BCAL3425	2.995	7.98e-05	BCAL3425	putative sugar kinase	Bcen2424_0600	G
BCAM1431	2.108	3.92e-17	BCAM1431	Major Facilitator Superfamily protein	Bcen2424_4304	G
BCAM1741	2.548	0.00076	BCAM1741	Major Facilitator Superfamily protein*	Bcen2424_4560	G	*
BCAM1760	3.243	0.000236	BCAM1760	putative multidrug resistance transporter protein	Bcen2424_4583	G
BCAM2397	3.191	0.000352	BCAM2397	putative L-fuculose phosphate aldolase	Bcen2424_5157	G
BCAM2464	2.567	0.000122	BCAM2464	Major Facilitator Superfamily protein	No homolog	G
BCAM2491	2.117	3.78e-08	BCAM2491	Major Facilitator Superfamily protein	No homolog	G
BCAM2665	3.503	0.00141	BCAM2665	Major Facilitator Superfamily protein	No homolog	G
BCAM2716	2.719	0.000227	BCAM2716	putative citrate transporter*	Bcen2424_5530	G	*
BCAS0706	6.009	0.000269	BCAS0706	Major Facilitator Superfamily protein	No homolog	G
				Amino acid transport and metabolism (E)
BCAL0021	2.253	1.99e-05	BCAL0021	putative branched-chain amino acid ABC transporter permease	Bcen2424_0090	E
BCAL0022	2.903	0.00703	BCAL0022	putative branched-chain amino acid ABC transporter ATP-binding membrane protein*	Bcen2424_0091	E	*
BCAL0023	2.583	9.96e-05	BCAL0023	putative branched-chain amino acid ABC transporter ATP-binding protein	No homolog	E
BCAL0039	2.176	4.92e-08	BCAL0039	periplasmic cyclohexadienyl dehydratase*	Bcen2424_0110	E	*
BCAL0071	2.939	1.37e-09	BCAL0071	L-serine dehydratase I	Bcen2424_0142	E
BCAL0073	2.634	6.32e-05	BCAL0073	glycine dehydrogenase (decarboxylating)	Bcen2424_0144	E
BCAL0074	2.932	0.00204	BCAL0074	glycine cleavage system H protein	Bcen2424_0145	E
BCAL0147	10.31	6.88e-05	BCAL0147	5,10-methylenetetrahydrofolate reductase	Bcen2424_0274	E
BCAL0207	38.99	9.57e-06	BCAL0207	4-hydroxyphenylpyruvic acid dioxygenase	Bcen2424_0321	E
BCAL0280	2.041	0.000458	BCAL0280	3-dehydroquinate synthase	Bcen2424_0393	E
BCAL0291	3.657	0.00175	BCAL0291	sodium:amino acid symporter family protein	Bcen2424_0404	E
BCAL0297	2.514	0.00221	BCAL0297	putative thiamine biosynthesis oxidoreductase ThiO	Bcen2424_0410	E
BCAL0311	3.523	1.62e-16	BCAL0311	ATP phosphoribosyltransferase	Bcen2424_0424	E
BCAL0313	2.778	0.000175	BCAL0313	histidinol-phosphate aminotransferase	Bcen2424_0426	E
BCAL0316	2.041	0.00016	BCAL0316	imidazole glycerol phosphate synthase subunit HisH	Bcen2424_0429	E
BCAL0358	6.296	0.000151	BCAL0358	metallo peptidase, family M1*	Bcen2424_0492	E	*
BCAL0369	4.529	1.03e-05	BCAL0369	putative amino acid permease	Bcen2424_0504	E
BCAL0377	2.512	0.000261	BCAL0377	metallo peptidase, subfamily M24B	Bcen2424_0514	E
BCAL0493	3.718	4.06e-07	BCAL0493	putative homoserine O-acetyltransferase	Bcen2424_3099	E
BCAL0496	3.04	0.000822	BCAL0496	putative acetylglutamate kinase	Bcen2424_3096	E
BCAL0533	2.092	0.0111	BCAL0533	putative amino-acid transporter transmembrane protein	Bcen2424_3056	E
BCAL0631	2.179	3.91e-06	BCAL0631	putative hydroxymethylglutaryl-CoA lyase	Bcen2424_2959	E
BCAL0644	2.397	0.00114	BCAL0644	dihydrodipicolinate synthetase family protein	Bcen2424_2946	E
BCAL0681	2.525	2.59e-06	BCAL0681	putative 5-methyltetrahydrofolate--homocysteine methyltransferase	No homolog	E
BCAL0821	2.621	0.00076	BCAL0821	LysE type translocator*	Bcen2424_2783	E	*
BCAL0869	2.349	1.4e-06	BCAL0869	threonine dehydratase biosynthetic	No homolog	E
BCAL0902	2.493	1.64e-06	BCAL0902	putative hydrolase/phosphatase protein	Bcen2424_2703	E
BCAL1055	4.895	0.00189	BCAL1055	histidine transport system permease protein	Bcen2424_1175	E
BCAL1056	3.615	0.00331	BCAL1056	histidine transport system permease protein	Bcen2424_1176	E
BCAL1057	8.683	0.000187	BCAL1057	histidine ABC transporter ATP-binding protein	Bcen2424_1177	E
BCAL1059	2.98	2e-05	BCAL1059	succinylornithine transaminase	Bcen2424_1180	E
BCAL1060	3.502	0.000131	BCAL1060	putative arginine N-succinyltransferase, alpha chain	Bcen2424_1181	E
BCAL1061	3.776	8.43e-07	BCAL1061	putative arginine N-succinyltransferase, beta chain	Bcen2424_1182	E
BCAL1063	5.278	1.01e-05	BCAL1063	succinylarginine dihydrolase	Bcen2424_1184	E
BCAL1064	8.729	2.29e-05	BCAL1064	putative succinylglutamate desuccinylase	Bcen2424_1185	E
BCAL1065	10.74	2.76e-08	BCAL1065	periplasmic solute-binding protein*	No homolog	E	*
BCAL1090	4.412	0.000266	BCAL1090	ABC transporter ATP-binding protein	Bcen2424_1208	E
BCAL1094	2.627	4.45e-06	BCAL1094	putative amino acid transport system, membrane protein*	Bcen2424_1212	E	*
BCAL1260	5.186	2.47e-05	BCAL1260	carbamoyl-phosphate synthase small chain	Bcen2424_1290	E
BCAL1261	4.115	0.000904	BCAL1261	putative transport-related membrane protein	Bcen2424_1291	E
BCAL1262	5.369	2.04e-05	BCAL1262	carbamoyl-phosphate synthase large chain	Bcen2424_1292	E
BCAL1421	2.063	0.000227	BCAL1421	putative branched amino acid transport system, membrane protein	Bcen2424_1414	E
BCAL1822	3.889	0.00113	BCAL1822	putrescine transport system permease protein	Bcen2424_1749	E
BCAL1823	2.508	0.000782	BCAL1823	putrescine ABC transporter ATP-binding protein	No homolog	E
BCAL1839	4.297	0.00106	BCAL1839	putative asparagine synthase	No homolog	E
BCAL1874	2.558	0.000568	BCAL1874	putative ATP phosphoribosyltransferase	Bcen2424_1802	E
BCAL1925	4.451	0.000482	BCAL1925	threonine synthase	Bcen2424_1853	E
BCAL1926	3.652	0.000107	BCAL1926	homoserine dehydrogenase	No homolog	E
BCAL1988	2.56	9.98e-05	BCAL1988	putative D-amino acid dehydrogenase small subunit	No homolog	E
BCAL2146	2.968	7.16e-05	BCAL2146	aspartokinase	Bcen2424_2074	E
BCAL2317	5.671	9.31e-07	BCAL2317	family M14 unassigned peptidase	Bcen2424_2222	E
BCAL2357	2.199	0.000642	BCAL2357	ketol-acid reductoisomerase	Bcen2424_2263	E
BCAL2358	2.098	0.00127	BCAL2358	acetolactate synthase isozyme III small subunit	Bcen2424_2264	E
BCAL2437	3.801	0.00022	BCAL2437	hypothetical protein	Bcen2424_2339	E
BCAL2641	2.119	2.28e-10	BCAL2641	putative ornithine decarboxylase	Bcen2424_2432	E
BCAL2659	2.614	0.000988	BCAL2659	putative cobalamin biosynthesis aminotransferase protein	Bcen2424_2449	E
BCAL2729	2.177	0.0057	BCAL2729	putative amino acid permease	Bcen2424_2517	E
BCAL2844	2.115	0.00109	BCAL2844	putative branched-chain amino acid aminotransferase IlvE	Bcen2424_2631	E
BCAL2933	6.762	9.99e-05	BCAL2933	D-amino acid dehydrogenase small subunit*	Bcen2424_1064	E	*
BCAL2942	2.797	8.18e-06	BCAL2942	cysteine synthase	Bcen2424_1055	E
BCAL2952	2.493	0.0014	BCAL2952	3-phosphoshikimate 1-carboxyvinyltransferase	Bcen2424_1045	E
BCAL2954	2.069	0.000302	BCAL2954	P-protein (bifunctional includes: chorismate mutase and prephenate dehydratase)	Bcen2424_1043	E
BCAL3056	4.384	0.000108	BCAL3056	putative aminotransferase	No homolog	E
BCAL3197	2.202	1.98e-05	BCAL3197	serine hydroxymethyltransferase	Bcen2424_0806	E
BCAL3263	2.611	2.88e-05	BCAL3263	hypothetical protein	Bcen2424_0759	E
BCAL3330	6.049	2.86e-05	BCAL3330	putative glutamate synthase	No homolog	E
BCAL3356	3.021	0.00693	BCAL3356	glutamate/aspartate transport system permease protein	Bcen2424_0671	E
BCAL3358	2.036	0.00811	BCAL3358	periplasmic glutamate/aspartate-binding protein*	Bcen2424_0669	E	*
BCAL3359	7.676	0.00122	BCAL3359	putative glutamate dehydrogenase	Bcen2424_0668	E
BCAL3376	3.992	3.14e-23	BCAL3376	dihydrodipicolinate reductase	Bcen2424_0651	E
BCAL3419	2.074	0.00445	BCAL3419	3-dehydroquinate dehydratase	Bcen2424_0606	E
BCAL3452	2.431	0.00315	BCAL3452	arginine biosynthesis bifunctional protein ArgJ	Bcen2424_0570	E
BCAM0187	2.963	0.00182	BCAM0187	putative 2-isopropylmalate synthase	Bcen2424_3179	E
BCAM0368	3.023	0.00147	BCAM0368	putative branched-chain amino acid transport protein	Bcen2424_3356	E
BCAM0547	2.303	0.00101	BCAM0547	putative LysE type translocator	No homolog	E
BCAM0721	8.481	2.16e-10	BCAM0721	O-acetylhomoserine (thiol)-lyase	Bcen2424_3688	E
BCAM1111	3.385	7.99e-18	BCAM1111	ornithine decarboxylase	No homolog	E
BCAM1112	3.974	1.39e-06	BCAM1112	biodegradative arginine decarboxylase	No homolog	E
BCAM1113	3.554	3.86e-11	BCAM1113	putrescine transport protein	No homolog	E
BCAM1243	2.917	0.00123	BCAM1243	putative aminotransferase	No homolog	E
BCAM1262	2.952	9.73e-05	BCAM1262	dihydroxyacid dehydratase	No homolog	E
BCAM1416	6.853	0.00029	BCAM1416	LysE-family transportery*	Bcen2424_4281	E	*
BCAM1798	2.398	7.6e-05	BCAM1798	putative oxidoreductase	Bcen2424_4659	E
BCAM2000	3.416	0.000114	BCAM2000	hypothetical protein	Bcen2424_4800	E
BCAM2082	4.435	2.58e-05	BCAM2082	putative S-adenosylmethionine decarboxylase proenzyme	Bcen2424_4889	E
BCAM2176	2.799	2.61e-07	BCAM2176	putative thermolabile glutaminase	Bcen2424_4940	E
BCAM2234	2.057	0.0113	BCAM2234	putative pyochelin biosynthetic protein PchB	Bcen2424_5002	E
BCAM2247	3.282	0.00053	BCAM2247	putative amino acid ABC transporter ATP-binding protein	No homolog	E
BCAM2248	2.666	1.08e-05	BCAM2248	putative amino acid ABC transporter ATP-binding protein*	No homolog	E	*
BCAM2249	4.622	5.76e-05	BCAM2249	putative amino acid transport system permease component of ABC transporter protein	Bcen2424_5017	E
BCAM2250	3.573	0.000631	BCAM2250	putative amino acid transport system permease component of ABC transporter protein	No homolog	E
BCAM2251	2.7	0.000704	BCAM2251	putative amino acid solute binding component of ABC transporter*	Bcen2424_5019	E	*
BCAM2479	3.538	0.000545	BCAM2479	putative transporter-LysE family*	Bcen2424_5281	E	*
BCAM2771	2.159	0.00256	BCAM2771	putative dihydrodipicolinate synthetase	Bcen2424_5613	E
BCAS0060	2.696	9.16e-05	BCAS0060	extracellular amino acid-binding protein*	No homolog	E	*
BCAS0128	3.708	6.72e-05	BCAS0128	ABC transporter ATP-binding protein	Bcen2424_6102	E
BCAS0129	5.17	1.71e-06	BCAS0129	putative binding-protein-dependent transport system component	Bcen2424_6101	E
BCAS0131	2.689	0.00287	BCAS0131	putative binding-protein-dependent transport system component*	No homolog	E	*
				Nucleotide transport and metabolism (F)
BCAL0004	2.735	0.00135	BCAL0004	cysteine peptidase, family C26	Bcen2424_0071	F
BCAL0204	2.873	0.000353	BCAL0204	orotate phosphoribosyltransferase	Bcen2424_0317	F
BCAL0281	2.453	1.65e-06	BCAL0281	putative phosphohydrolase	Bcen2424_0394	F
BCAL0299	3.32	0.000454	BCAL0299	thiazole biosynthesis protein ThiG	Bcen2424_0412	F
BCAL0800	4.592	0.000145	BCAL0800	ribose-phosphate pyrophosphokinase	Bcen2424_2802	F
BCAL0820	2.675	0.000142	BCAL0820	putative adenine phosphoribosyltransferase	Bcen2424_2784	F
BCAL0823	5.436	1.68e-05	BCAL0823	putative formyltetrahydrofolate deformylase	Bcen2424_2781	F
BCAL1450	2.873	0.00145	BCAL1450	putative nucleosidase	Bcen2424_1443	F
BCAL1701	16.01	0.000721	BCAL1701	ornibactin synthetase F	No homolog	F
BCAL1887	2.445	2.93e-07	BCAL1887	nucleoside diphosphate kinase	Bcen2424_1815	F
BCAL2089	3.678	7.11e-08	BCAL2089	uridylate kinase	Bcen2424_2017	F
BCAL2181	2.017	8.67e-16	BCAL2181	CTP synthase	Bcen2424_2109	F
BCAL3139	2.127	0.000327	BCAL3139	aspartate carbamoyltransferase	Bcen2424_0867	F
BCAM1099	2.559	1.73e-06	BCAM1099	putative permease	Bcen2424_4002	F
BCAM2556	2.177	0.00817	BCAM2556	putative purine nucleoside permease*	Bcen2424_5356	F	*
BCAM2830	3.157	0.000359	BCAM2830	hypothetical protein	Bcen2424_5678	F
BCAS0337	2.587	0.00278	BCAS0337	putative lipoprotein*	Bcen2424_6758	F	*
				Coenzyme transport and metabolism (H)
BCAL0145	7.516	0.000316	BCAL0145	adenosylhomocysteinase	Bcen2424_0272	H
BCAL0298	2.549	0.000176	BCAL0298	thiamine biosynthesis protein ThiS	Bcen2424_0411	H
BCAL0300	6.848	0.00126	BCAL0300	thiamine-phosphate pyrophosphorylase	Bcen2424_0413	H
BCAL0404	10.08	0.000121	BCAL0404	phenylacetate-coenzyme A ligase	Bcen2424_0539	H
BCAL0439	2.122	9.64e-08	BCAL0439	glutamate--cysteine ligase	Bcen2424_3149	H
BCAL0747	3.398	0.00119	BCAL0747	putative methyltransferase	Bcen2424_2849	H
BCAL0896	3.644	0.000356	BCAL0896	4-hydroxythreonine-4-phosphate dehydrogenase	Bcen2424_2709	H
BCAL0915	2.111	0.0119	BCAL0915	putative 3,4-dihydroxy-2-butanone 4-phosphate synthase	No homolog	H
BCAL1104	8.827	5.82e-05	BCAL1104	thiamine biosynthesis protein	Bcen2424_1223	H
BCAL1229	2.519	1.8e-07	BCAL1229	putative lipoprotein*	Bcen2424_1258	H	*
BCAL1705	5.043	0.000658	BCAL1705	cobyrinic acid A,C-diamide synthase	Bcen2424_1651	H
BCAL1706	5.761	9.54e-06	BCAL1706	cobalamin adenosyltransferase	Bcen2424_1652	H
BCAL1708	2.142	0.000167	BCAL1708	uroporphyrin-III C-methyltransferase	No homolog	H
BCAL1711	5.608	5.59e-05	BCAL1711	putative cobalamin biosynthesis-related protein	No homolog	H
BCAL1712	4.8	1.63e-06	BCAL1712	putative magnesium chelatase protein	Bcen2424_1658	H
BCAL1723	2.678	2.93e-07	BCAL1723	precorrin-3b C17-methyltransferase	Bcen2424_1671	H
BCAL1724	2.782	3.71e-05	BCAL1724	precorrin-2 C20-methyltransferase	Bcen2424_1672	H
BCAL1725	3.722	0.000254	BCAL1725	precorrin-8X methylmutase	Bcen2424_1673	H
BCAL1730	2.681	9.59e-05	BCAL1730	precorrin-4 C11-methyltransferase	Bcen2424_1678	H
BCAL1840	3.384	1.08e-21	BCAL1840	hypothetical protein	Bcen2424_1767	H
BCAL1859	3.157	4.28e-05	BCAL1859	hypothetical protein*	No homolog	H	*
BCAL2390	2.971	6.19e-05	BCAL2390	coproporphyrinogen III oxidase, aerobic	No homolog	H
BCAL2391	4.366	0.000926	BCAL2391	putative nicotinate-nucleotide adenylyltransferase	Bcen2424_2297	H
BCAL2441	2.856	0.00196	BCAL2441	chorismate lyase	Bcen2424_2346	H
BCAL2651	3.341	0.00198	BCAL2651	pantoate--beta-alanine ligase	Bcen2424_2442	H
BCAL2652	2.633	8.85e-07	BCAL2652	putative aspartate 1-decarboxylase	Bcen2424_2443	H
BCAL2656	2.027	0.00888	BCAL2656	putative cobyric acid synthase protein	No homolog	H
BCAL2662	2.472	0.000526	BCAL2662	putative cobalamin [5'-phosphate] synthase	Bcen2424_2452	H
BCAL2663	2.955	0.000264	BCAL2663	putative nicotinate-nucleotide--dimethylbenzimidazole phosphoribosyltransferase	Bcen2424_2453	H
BCAL2700	2.191	5.02e-11	BCAL2700	putative oxidoreductase	Bcen2424_2490	H
BCAL2717	2.492	0.000272	BCAL2717	putative nicotinate-nucleotide pyrophosphorylase	No homolog	H
BCAL2915	2.018	1.49e-06	BCAL2915	dihydrofolate reductase	Bcen2424_1082	H
BCAL3016	3.014	0.000116	BCAL3016	putative coproporphyrinogen III oxidase family protein	No homolog	H
BCAL3054	2.245	1.31e-05	BCAL3054	6,7-dimethyl-8-ribityllumazine synthase	Bcen2424_0956	H
BCAL3267	2.384	5.95e-06	BCAL3267	putative 3-methyl-2-oxobutanoate hydroxymethyltransferase	Bcen2424_0755	H
BCAL3448	2.88	0.000106	BCAL3448	dephospho-CoA kinase	Bcen2424_0575	H
BCAM0707	2.354	0.000241	BCAM0707	putative nicotinamide mononucleotide transporter	No homolog	H
BCAM0829	2.075	0.00101	BCAM0829	putative riboflavin synthase alpha chain	No homolog	H
BCAM0882	2.462	0.00461	BCAM0882	hypothetical protein	No homolog	H
BCAM1593	3.071	0.000493	BCAM1593	vitamin B12 transporter BtuB precursor*	Bcen2424_4452	H	*
BCAM1711	8.85	0.000621	BCAM1711	phenylacetate-coenzyme A ligase	Bcen2424_4529	H
BCAM2080	2.085	0.00731	BCAM2080	putative bifunctional NMN adenylyltransferase/NUDIX hydrolase	Bcen2424_4887	H
BCAM2565	2.171	0.000146	BCAM2565	putative methyltransferase	Bcen2424_5365	H
BCAM2832	2.107	0.00183	BCAM2832	putative flavin containing amine oxidase	No homolog	H
				Lipid transport and metabolism (I)
BCAL0406	4.238	0.00311	BCAL0406	probable enoyl-CoA hydratase PaaG	Bcen2424_0541	I
BCAL0407	2.131	0.00151	BCAL0407	beta-ketoadipyl CoA thiolase	Bcen2424_0542	I
BCAL0882	3.198	7.24e-17	BCAL0882	putative phospholipase D	Bcen2424_2723	I
BCAL0901	2.411	5.76e-05	BCAL0901	putative acyltransferase*	Bcen2424_2704	I	*
BCAL1384	2.747	0.000319	BCAL1384	putative acyltransferase	Bcen2424_1373	I
BCAL1386	2.323	0.000148	BCAL1386	putative hydrolase	Bcen2424_1375	I
BCAL1466	2.948	0.00136	BCAL1466	Major Facilitator Superfamily protein	Bcen2424_1459	I
BCAL1473	3.11	0.000876	BCAL1473	succinyl-CoA:3-ketoacid-coenzyme A transferase subunit B	No homolog	I
BCAL1636	2.985	0.000923	BCAL1636	putative exported endonuclease*	Bcen2424_1585	I	*
BCAL1720	2.039	0.00123	BCAL1720	putative acyl-CoA dehydrogenase	Bcen2424_1668	I
BCAL1977	2.009	0.000394	BCAL1977	putative thiolase	Bcen2424_1904	I
BCAL2007	2.528	0.000166	BCAL2007	squalene/phytoene synthase family protein	Bcen2424_1934	I
BCAL2080	3.836	6.8e-06	BCAL2080	(3R)-hydroxymyristoyl-[acyl carrier protein] dehydratase	Bcen2424_2008	I
BCAL2086	3.257	0.000657	BCAL2086	putative phosphatidate cytidylyltransferase membrane protein*	Bcen2424_2014	I	*
BCAL2087	3.032	0.000115	BCAL2087	undecaprenyl pyrophosphate synthetase	Bcen2424_2015	I
BCAL2148	2.8	3.41e-05	BCAL2148	acetyl-coenzyme A carboxylase carboxyl transferase subunit alpha	Bcen2424_2076	I
BCAL2325	2.178	0.00207	BCAL2325	hypothetical protein	Bcen2424_2230	I
BCAL2355	6.337	1.04e-12	BCAL2355	putative phosphatidyltransferase	Bcen2424_2261	I
BCAL2356	3.235	0.000492	BCAL2356	putative decarboxylase	Bcen2424_2262	I
BCAL2834	4.771	2.14e-05	BCAL2834	putative acylhydrolase*	Bcen2424_2621	I	*
BCAL3420	2.074	0.00131	BCAL3420	biotin carboxyl carrier protein of acetyl-CoA carboxylase	No homolog	I
BCAL3421	2.685	0.00656	BCAL3421	biotin carboxylase	Bcen2424_0604	I
BCAM0149	2.687	0.000861	BCAM0149	putative phospholipase D protein	No homolog	I
BCAM1423	2.1	0.000845	BCAM1423	putative AMP-binding enzyme	Bcen2424_4295	I
BCAM1459	2.392	1.93e-06	BCAM1459	short-chain fatty acid transporter	No homolog	I
BCAM1710	5.162	0.00114	BCAM1710	putative enoyl-CoA hydratase/isomerase	Bcen2424_4528	I
BCAM2395	2.912	0.000782	BCAM2395	putative dehydrogenase/oxidoreductase protein	No homolog	I
BCAM2430	9.292	0.000859	BCAM2430	putative biotin carboxylase	Bcen2424_5237	I
BCAM2431	4.702	0.00124	BCAM2431	putative enoyl coenzyme A hydratase-like protein	Bcen2424_5238	I
BCAM2432	6.443	0.00117	BCAM2432	putative biotin-dependent carboxyl transferase	Bcen2424_5239	I
BCAM2433	9.231	0.000665	BCAM2433	putative acyl-CoA dehydrogenase	Bcen2424_5240	I
BCAM2831	3.341	1.38e-14	BCAM2831	squalene--hopene cyclase	Bcen2424_5679	I
BCAS0167	3.716	4.92e-09	BCAS0167	squalene-hopene cyclase	Bcen2424_6062	I
BCAS0504	3.053	3.07e-05	BCAS0504	putative phage transmembrane acetyltransferase	No homolog	I
				Inorganic ion transport and metabolism (P)
BCAL0028	2.264	0.000508	BCAL0028	putative citrate transporter protein	Bcen2424_0097	P
BCAL0606	2.478	0.00192	BCAL0606	putative transport related, membrane protein	No homolog	P
BCAL0645	3.541	0.000841	BCAL0645	sulfate-binding protein precursor*	Bcen2424_2945	P	*
BCAL0763	3.938	0.00163	BCAL0763	hypothetical protein*	Bcen2424_2833	P	*
BCAL0908	2.08	0.000149	BCAL0908	ChaC-like protein	Bcen2424_2696	P
BCAL1091	28.5	2.95e-05	BCAL1091	ABC transporter membrane protein	Bcen2424_1209	P
BCAL1092	20.72	0.000754	BCAL1092	ABC transporter extracellular solute-binding protein*	Bcen2424_1210	P	*
BCAL1270	2.991	5.43e-13	BCAL1270	phosphate transport system, substrate-binding exported periplasmic protein*	Bcen2424_1300	P	*
BCAL1271	2.614	0.00254	BCAL1271	phosphate transport system permease protein	Bcen2424_1301	P
BCAL1272	2.074	0.00501	BCAL1272	phosphate transport system permease protein*	Bcen2424_1302	P	*
BCAL1345	2.549	0.000281	BCAL1345	putative TonB-dependent siderophore receptor*	No homolog	P	*
BCAL1346	2.014	0.000278	BCAL1346	putative Fe uptake system ATP-binding protein	Bcen2424_1348	P
BCAL1691	9.754	0.000352	BCAL1691	putative iron transport-related ATP-binding protein	Bcen2424_1635	P
BCAL1692	7.75	0.000943	BCAL1692	putative iron transport-related membrane protein*	Bcen2424_1636	P	*
BCAL1694	10.55	0.0007	BCAL1694	putative iron transport-related exported protein	Bcen2424_1638	P
BCAL1700	33.93	0.000245	BCAL1700	ornibactin receptor precursor*	Bcen2424_1644	P	*
BCAL1726	3.684	1e-05	BCAL1726	putative oxidoreductase	Bcen2424_1674	P
BCAL1871	3.455	1.5e-05	BCAL1871	kup system potassium uptake protein	Bcen2424_1799	P
BCAL1939	2.875	1.51e-13	BCAL1939	putative integral membrane transport protein*	Bcen2424_1868	P	*
BCAL1940	2.17	0.000292	BCAL1940	hypothetical protein	Bcen2424_1869	P
BCAL2271	2.102	5.22e-06	BCAL2271	putative toxic anion resistance protein	No homolog	P
BCAL2281	3.395	0.0024	BCAL2281	putative ferrichrome receptor*	Bcen2424_2186	P	*
BCAL2290	7.932	0.000246	BCAL2290	putative bacterioferritin ferredoxin protein	Bcen2424_2197	P
BCAL2297	3.056	0.0184	BCAL2297	hypothetical protein*	Bcen2424_2204	P	*
BCAL2299	7.073	2.24e-06	BCAL2299	putative permease protein	Bcen2424_2207	P
BCAL2301	10.41	0.000194	BCAL2301	hypothetical protein*	Bcen2424_2209	P	*
BCAL2352	3.665	0.00081	BCAL2352	putative carbonic anhydrase*	Bcen2424_2257	P	*
BCAL2353	4.679	0.00101	BCAL2353	putative sulfate transporter	No homolog	P
BCAL2660	2.17	0.0173	BCAL2660	putaive vitamin B12 transport protein*	Bcen2424_2450	P	*
BCAL2664	2.764	8.02e-05	BCAL2664	ABC transporter ATP-binding protein	Bcen2424_2454	P
BCAL2936	2.695	0.000456	BCAL2936	hypothetical protein*	Bcen2424_1061	P	*
BCAL2937	3.262	0.000581	BCAL2937	ABC transporter membrane permease	Bcen2424_1060	P
BCAL2938	2.492	0.00407	BCAL2938	ABC transporter ATP-binding protein	Bcen2424_1059	P
BCAL3097	2.287	2.04e-15	BCAL3097	hypothetical protein	Bcen2424_0911	P
BCAL3444	2.056	1.21e-11	BCAL3444	hypothetical protein	Bcen2424_0579	P
BCAM0836	2.034	0.0144	BCAM0836	putative manganese transport protein, NRAMP family	Bcen2424_3802	P
BCAM0890	3.511	0.000276	BCAM0890	ABC transporter ATP-binding protein	Bcen2424_3858	P
BCAM0891	3.63	8.19e-05	BCAM0891	putative molybdenum transport system permease	No homolog	P
BCAM0892	4.359	5.71e-05	BCAM0892	putative molybdate-binding periplasmic protein precursor*	No homolog	P	*
BCAM1187	7.714	0.00178	BCAM1187	TonB-dependent siderophore receptor*	No homolog	P	*
BCAM1359	5.094	0.000545	BCAM1359	putative efflux pump/antiporter	Bcen2424_4226	P
BCAM1426	2.91	0.0013	BCAM1426	putative potassium channel protein	Bcen2424_4298	P
BCAM1713	2.611	0.00671	BCAM1713	putative ionic antiporter*	Bcen2424_4531	P	*
BCAM1958	2.23	0.00403	BCAM1958	ABC transporter, permease protein	Bcen2424_4757	P
BCAM2007	4.825	0.000717	BCAM2007	TonB-dependent siderophore receptor*	Bcen2424_4808	P	*
BCAM2507	3.912	0.00126	BCAM2507	Major Facilitator Superfamily protein	Bcen2424_5310	P
BCAS0360	5.599	0.000424	BCAS0360	TonB-dependent receptor*	Bcen2424_6729	P	*
				Secondary metabolites biosynthesis, transport, and catabolism (Q)
BCAL0302	2.753	3.61e-07	BCAL0302	hypothetical protein	Bcen2424_0415	Q
BCAL0405	4.657	0.000138	BCAL0405	phenylacetic acid degradation protein PaaI	Bcen2424_0540	Q
BCAL1690	15.89	6.61e-05	BCAL1690	putative dioxygenase	Bcen2424_1634	Q
BCAL1695	4.79	0.00273	BCAL1695	ornibactin biosynthesis ABC transport protein	Bcen2424_1639	Q
BCAL1696	25.65	0.000697	BCAL1696	ornibactin biosynthesis non-ribosomal peptide synthase	Bcen2424_1640	Q
BCAL1697	7.963	0.00397	BCAL1697	ornibactin biosynthesis non-ribosomal peptide synthase	Bcen2424_1641	Q
BCAL1699	20.3	0.000136	BCAL1699	putative L-ornithine 5-monooxygenase	No homolog	Q
BCAL2624	3.628	0.00485	BCAL2624	putative aromatic hydrocarbon catabolic dehydrogenase	Bcen2424_2419	Q
BCAL3159	2.634	0.000568	BCAL3159	hypothetical protein	Bcen2424_0846	Q
BCAL3183	2.746	0.000123	BCAL3183	putative hydrolase	No homolog	Q
BCAL3229	2.995	9.21e-05	BCAL3229	hypothetical protein	No homolog	Q
BCAM0195	2.64	0.000762	BCAM0195	putative non-ribosomal peptide synthetase	Bcen2424_3187	Q
BCAM1826	2.397	6.56e-08	BCAM1826	putative N-hydroxyarylamine O-acetyltransferase	Bcen2424_4687	Q
IG1_2194741	2.424	0.00024	BCAL1991	ABC transporter ATP-binding protein	No homolog	Q
				General function prediction only (R)
BCAL0109	2.222	3.21e-06	BCAL0109	putative TPR repeat protein	No homolog	R
BCAL0163	2.019	0.00228	BCAL0163	putative phospholipid-binding lipoprotein	No homolog	R
BCAL0380	3.339	0.00123	BCAL0380	ABC transporter ATP-binding subunit	No homolog	R
BCAL0490	3.39	3.9e-05	BCAL0490	peptidase, family M48*	Bcen2424_3102	R	*
BCAL0495	3.839	4.47e-19	BCAL0495	haloacid dehalogenase-like hydrolase	Bcen2424_3097	R
BCAL0676	3.259	0.00142	BCAL0676	putative short chain dehydrogenase	Bcen2424_2922	R
BCAL0746	2.13	2.27e-12	BCAL0746	hypothetical protein	No homolog	R
BCAL0760	4.114	1.99e-05	BCAL0760	probable lipoprotein*	Bcen2424_2836	R	*
BCAL0765	4.134	0.00042	BCAL0765	hypothetical protein*	Bcen2424_2831	R	*
BCAL0766	5.226	0.00158	BCAL0766	putative branched-chain amino acid transport system permease protein	Bcen2424_2830	R
BCAL0767	2.276	0.000832	BCAL0767	ABC transporter ATP-binding protein	Bcen2424_2829	R
BCAL0771	2.438	2.51e-06	BCAL0771	non-heme chloroperoxidase	No homolog	R
BCAL0814	6.787	8.59e-08	BCAL0814	ABC transporter ATP-binding protein*	Bcen2424_2790	R	*
BCAL0817	2.849	0.000606	BCAL0817	putative 3-deoxy-D-manno-octulosonate 8-phosphate phosphatase	Bcen2424_2787	R
BCAL0876	2.238	0.000252	BCAL0876	putative ubiquinone biosynthesis protein	Bcen2424_2729	R
BCAL0900	3.496	5.31e-06	BCAL0900	hypothetical protein	Bcen2424_2705	R
BCAL0909	2.579	0.000121	BCAL0909	hypothetical protein	Bcen2424_2695	R
BCAL0916	2.34	0.00036	BCAL0916	putative hydrolase protein	No homolog	R
BCAL1034	2.829	0.000272	BCAL1034	SCO1/SenC family protein	Bcen2424_1156	R
BCAL1211	2.726	0.00105	BCAL1211	hypothetical protein	Bcen2424_1242	R
BCAL1383	2.7	0.000472	BCAL1383	cytidylyltransferase family protein	Bcen2424_1372	R
BCAL1518	9.963	1.56e-08	BCAL1518	AFG1-like ATPase	Bcen2424_1511	R
BCAL1693	3.324	0.00859	BCAL1693	putative iron transport-related membrane protein*	Bcen2424_1637	R	*
BCAL1703	6.277	0.00119	BCAL1703	metallo peptidase, subfamily M20D	Bcen2424_1649	R
BCAL1710	9.575	9.27e-06	BCAL1710	putative cobalamin biosynthesis-related protein	Bcen2424_1656	R
BCAL1722	2.232	0.00106	BCAL1722	putative exported chitinase*	Bcen2424_1670	R	*
BCAL1841	3.299	2.67e-06	BCAL1841	hypothetical protein	Bcen2424_1768	R
BCAL1843	2.042	0.00401	BCAL1843	ABC transporter ATP-binding protein	Bcen2424_1770	R
BCAL1846	2.832	9.84e-17	BCAL1846	ABC transporter ATP-binding protein	No homolog	R
BCAL1878	2.387	1.03e-05	BCAL1878	putative GTP-binding protein	Bcen2424_1806	R
BCAL1880	2.427	0.000111	BCAL1880	GTP-binding protein EngA	Bcen2424_1808	R
BCAL1886	4.122	7.6e-21	BCAL1886	radical SAM superfamily protein	Bcen2424_1814	R
BCAL1958	2.293	0.000256	BCAL1958	hypothetical protein	Bcen2424_1887	R
BCAL2058	2.27	3.26e-06	BCAL2058	acetyltransferase (GNAT) family protein	No homolog	R
BCAL2165	2.864	0.000118	BCAL2165	metallo-beta-lactamase superfamily protein	Bcen2424_2093	R
BCAL2170	2.019	0.00386	BCAL2170	metallo peptidase, subfamily M50B	Bcen2424_2098	R
BCAL2368	2.098	3.91e-14	BCAL2368	putative decarboxylase	Bcen2424_2274	R
BCAL2448	2.304	1.3e-07	BCAL2448	putative phenazine biosynthesis-like protein	Bcen2424_2353	R
BCAL2456	2.748	2.07e-05	BCAL2456	ABC transporter ATP-binding protein	No homolog	R
BCAL2466	6.366	1.41e-06	BCAL2466	ecotin precursor	Bcen2424_2387	R
BCAL2578	2.041	0.000998	BCAL2578	putative hydrolase	No homolog	R
BCAL2639	2.987	0.000515	BCAL2639	putative hydrolase	Bcen2424_2430	R
BCAL2677	7.659	1.97e-06	BCAL2677	putative permease protein	Bcen2424_2467	R
BCAL2678	4.739	5.45e-15	BCAL2678	putative permease protein	Bcen2424_2468	R
BCAL2764	4.209	4.52e-06	BCAL2764	MviN-like protein	No homolog	R
BCAL2816	3.528	0.00254	BCAL2816	S-formylglutathione hydrolase	Bcen2424_2603	R
BCAL3199	2.188	3.93e-16	BCAL3199	putative thioesterase	No homolog	R
BCAL3234	2.925	0.000917	BCAL3234	glycosyltransferase	No homolog	R
BCAL3315	2.514	0.000438	BCAL3315	mammalian cell entry related membrane protein	Bcen2424_0711	R
BCAL3451	2.87	0.000106	BCAL3451	hypothetical protein	Bcen2424_0571	R
BCAM0150	2.735	0.00121	BCAM0150	putative lipoprotein*	No homolog	R	*
BCAM0152	5.067	4.78e-06	BCAM0152	putative lipoprotein	No homolog	R
BCAM0883	3.125	3.59e-05	BCAM0883	putative ion transporter	Bcen2424_3851	R
BCAM0938	2.209	5.37e-05	BCAM0938	acetyltransferase (GNAT) family protein	No homolog	R
BCAM0962	3.915	0.000137	BCAM0962	2-methylcitrate dehydratase	Bcen2424_3929	R
BCAM2008	2.535	0.0108	BCAM2008	hypothetical protein	Bcen2424_4809	R
BCAM2086	3.555	0.000398	BCAM2086	putative spermidine synthase	No homolog	R
BCAM2492	2.159	0.0043	BCAM2492	hypothetical protein	Bcen2424_5294	R
BCAM2536	5.039	2.39e-06	BCAM2536	putative alpha-beta hydrolase	Bcen2424_5346	R
BCAM2566	2.082	0.000884	BCAM2566	putative GCN5-related N-acetyltransferase	No homolog	R
BCAM2744	2.518	1.57e-16	BCAM2744	haemolysin-III related protein	Bcen2424_5560	R
BCAM2828	3.275	0.000545	BCAM2828	hypothetical protein*	Bcen2424_5676	R	*
BCAS0109	2.058	0.000981	BCAS0109	succinylglutamate desuccinylase/aspartoacylase family protein	No homolog	R
BCAS0118	2.34	0.0106	BCAS0118	putative H-NS family DNA-binding protein	Bcen2424_6107	R
BCAS0152	2.51	0.0138	BCAS0152	putative hydrolase	Bcen2424_6081	R
BCAS0507	2.214	4.24e-12	BCAS0507	putative phage baseplate assembly protein gpJ	No homolog	R
BCAS0517	2.2	0.0017	BCAS0517	putative phage tail tube protein	No homolog	R
BCAS0518	3.241	0.00473	BCAS0518	putative phage tail sheath protein	No homolog	R
BCAS0722	2.495	0.00087	BCAS0722	putative patatin-like phospholipase	No homolog	R
IG1_2726212	2.363	0.00703	BCAL2459	putative O-methyltransferase	Bcen2424_2380	R
IG2_990284	2.327	0.000496	BCAM0903	lysine decarboxylase family protein	Bcen2424_3871	R
pBCA051	2.216	0.00108	pBCA051	LamB/YcsF family protein	No homolog	R
				Function unknown (S)
BCAL0117	2.244	0.00582	BCAL0117	hypothetical protein*	Bcen2424_0244	S	*
BCAL0146	6.8	0.000119	BCAL0146	hypothetical protein	Bcen2424_0273	S
BCAL0179	4.248	0.000147	BCAL0179	hypothetical protein	No homolog	S
BCAL0338	3.103	0.000601	BCAL0338	putative type VI secretion system protein TssK	Bcen2424_0464	S
BCAL0339	3.002	0.0015	BCAL0339	putative type VI secretion system protein TssJ*	Bcen2424_0465	S	*
BCAL0342	2.427	0.000117	BCAL0342	putative type VI secretion system protein TssC	Bcen2424_0468	S
BCAL0343	4.033	0.00107	BCAL0343	putative type VI secretion system protein TssD	Bcen2424_0469	S
BCAL0344	2.643	3.24e-07	BCAL0344	putative type VI secretion system protein TssE	Bcen2424_0470	S
BCAL0345	3.737	1.93e-07	BCAL0345	putative type VI secretion system protein TssF	Bcen2424_0471	S
BCAL0350	5.911	0.000113	BCAL0350	hypothetical protein	Bcen2424_0484	S
BCAL0351	5.779	8.86e-06	BCAL0351	putative type VI secretion system protein TssM	Bcen2424_0485	S
BCAL0360	2.208	0.000745	BCAL0360	hypothetical protein	No homolog	S
BCAL0425	4.033	0.000147	BCAL0425	hypothetical protein*	Bcen2424_3164	S	*
BCAL0531	6.461	0.000406	BCAL0531	hypothetical protein	Bcen2424_3058	S
BCAL0630	2.735	0.000127	BCAL0630	hypothetical protein	Bcen2424_2960	S
BCAL0761	3.819	1.55e-24	BCAL0761	hypothetical protein	Bcen2424_2835	S
BCAL0815	4.616	7.98e-06	BCAL0815	OstA-like protein	Bcen2424_2789	S
BCAL0816	2.84	0.000654	BCAL0816	hypothetical protein*	Bcen2424_2788	S	*
BCAL0868	2.821	1.06e-05	BCAL0868	putative GTP cyclohydrolase I	Bcen2424_2737	S
BCAL0874	3.456	0.000255	BCAL0874	hypothetical protein*	Bcen2424_2731	S	*
BCAL0879	3.112	4.2e-09	BCAL0879	hypothetical protein	No homolog	S
BCAL1032	2.248	3.61e-05	BCAL1032	hypothetical protein	Bcen2424_1154	S
BCAL1172	2.408	0.00258	BCAL1172	hypothetical protein	No homolog	S
BCAL1177	2.65	7.18e-07	BCAL1177	putative fusaric acid resistance transporter protein	No homolog	S
BCAL1286	2.548	4.08e-05	BCAL1286	hypothetical protein	Bcen2424_1315	S
BCAL1455	2.128	0.000105	BCAL1455	putative fusaric acid resistance transporter protein*	Bcen2424_1448	S	*
BCAL1505	3.628	2.3e-05	BCAL1505	hypothetical protein	Bcen2424_1498	S
BCAL1520	2.116	0.00883	BCAL1520	putative lipoprotein*	Bcen2424_1513	S	*
BCAL1615	2.248	1.77e-12	BCAL1615	hypothetical protein	Bcen2424_1558	S
BCAL1689	27.28	0.00183	BCAL1689	MbtH-like protein	Bcen2424_1633	S
BCAL1875	8.832	0.00031	BCAL1875	hypothetical protein	Bcen2424_1803	S
BCAL1881	2.511	0.000776	BCAL1881	putative lipoprotein*	Bcen2424_1809	S	*
BCAL1882	2.602	0.00157	BCAL1882	hypothetical protein	Bcen2424_1810	S
BCAL1904	2.032	0.000307	BCAL1904	hypothetical protein	Bcen2424_1832	S
BCAL1956	5.556	0.000587	BCAL1956	putative lipoprotein*	Bcen2424_1885	S	*
BCAL2075	3.819	1.71e-08	BCAL2075	putative ATP-binding protein	Bcen2424_2003	S
BCAL2154	2.388	0.000417	BCAL2154	putative UDP-2,3-diacylglucosamine hydrolase (lipid A biosynthesis related protein)	Bcen2424_2082	S
BCAL2163	5.485	0.00118	BCAL2163	Cupin superfamily protein*	Bcen2424_2091	S	*
BCAL2269	10.43	0.000135	BCAL2269	hypothetical protein	No homolog	S
BCAL2283	2.188	0.00449	BCAL2283	hypothetical protein	Bcen2424_2190	S
BCAL2286	2.372	0.00282	BCAL2286	hypothetical protein	No homolog	S
BCAL2318	3.523	1.13e-06	BCAL2318	hypothetical protein	Bcen2424_2223	S
BCAL2451	2.269	0.0121	BCAL2451	hypothetical protein	No homolog	S
BCAL2475a	2.392	0.000638	BCAL2475a	hypothetical protein	No homolog	S
BCAL2493	2.005	0.00605	BCAL2493	hypothetical protein	No homolog	S
BCAL2495	2.465	0.000398	BCAL2495	hypothetical protein	No homolog	S
BCAL2647	3.027	5.42e-06	BCAL2647	hypothetical protein	Bcen2424_2438	S
BCAL2650	2.496	0.000181	BCAL2650	putative chromosome condensation and segregation protein	Bcen2424_2441	S
BCAL2654	2.113	0.000649	BCAL2654	hypothetical protein	Bcen2424_2445	S
BCAL2679	3.848	7.77e-05	BCAL2679	putative cobaltochelatase	Bcen2424_2469	S
BCAL2842	2.12	0.000802	BCAL2842	putative branched-chain amino acid transport protein	Bcen2424_2629	S
BCAL2906	3.701	1.98e-07	BCAL2906	hypothetical protein	Bcen2424_1092	S
BCAL2948	2.448	0.000435	BCAL2948	hypothetical protein*	Bcen2424_1049	S	*
BCAL3037	2.712	0.000934	BCAL3037	hypothetical protein	Bcen2424_0972	S
BCAL3205	2.167	0.00063	BCAL3205	hypothetical protein*	Bcen2424_0798	S	*
BCAL3212	2.321	0.000465	BCAL3212	hypothetical protein*	Bcen2424_0790	S	*
BCAL3279	3.008	5.08e-07	BCAL3279	hypothetical protein	Bcen2424_0741	S
BCAL3286	2.368	0.000277	BCAL3286	cobalamin adenosyltransferase protein	Bcen2424_0736	S
BCAL3310	7.708	3.2e-07	BCAL3310	hypothetical protein*	Bcen2424_0716	S	*
BCAL3311	4.252	1.72e-06	BCAL3311	hypothetical protein*	Bcen2424_0715	S	*
BCAL3471	7.35	0.000428	BCAL3471	protein mraZ	Bcen2424_0550	S
BCAM0043	3.325	0.000257	BCAM0043	hypothetical protein	Bcen2424_5731	S
BCAM0367	3.909	1.33e-05	BCAM0367	putative branched-chain amino acid transport protein	Bcen2424_3355	S
BCAM0374	4.031	6.44e-05	BCAM0374	hypothetical protein	Bcen2424_3362	S
BCAM0380	4.797	1.57e-18	BCAM0380	hypothetical protein*	Bcen2424_3369	S	*
BCAM0397	3.448	5.67e-08	BCAM0397	hypothetical protein	Bcen2424_3383	S
BCAM0513	2.837	1.97e-18	BCAM0513	hypothetical protein	Bcen2424_3478	S
BCAM0971	3.685	0.000477	BCAM0971	hypothetical protein	Bcen2424_3938	S
BCAM1027	2.293	0.000633	BCAM1027	hypothetical protein	No homolog	S
BCAM1166	3.188	9.12e-05	BCAM1166	hypothetical protein	Bcen2424_4060	S
BCAM1242A	2.283	2.92e-05	BCAM1242A	hypothetical protein*	No homolog	S	*
BCAM1322	3.834	0.00161	BCAM1322	hypothetical protein	Bcen2424_4192	S
BCAM1425	3.12	4.83e-05	BCAM1425	hypothetical protein	Bcen2424_4297	S
BCAM1788	2.267	1.43e-05	BCAM1788	hypothetical protein	No homolog	S
BCAM1865	2.415	2.72e-08	BCAM1865	putative multidrug efflux system transporter protein	Bcen2424_4721	S
BCAM1933	2.89	0.00017	BCAM1933	putative cyclase*	Bcen2424_4739	S	*
BCAM2084	3.057	7.82e-06	BCAM2084	hypothetical protein	Bcen2424_4891	S
BCAM2085	4.498	5.81e-05	BCAM2085	hypothetical protein*	Bcen2424_4892	S	*
BCAM2087	3.436	0.00036	BCAM2087	putative lipoprotein*	No homolog	S	*
BCAM2089	10.56	3.26e-07	BCAM2089	hypothetical protein*	No homolog	S	*
BCAM2146	2.544	0.000431	BCAM2146	NnrU family protein	Bcen2424_4908	S
BCAM2253A	2.227	0.000206	BCAM2253A	hypothetical protein	Bcen2424_5024	S
BCAM2254	3.053	0.000138	BCAM2254	hypothetical protein	Bcen2424_5025	S
BCAM2351	3.505	0.00139	BCAM2351	putative transmembrane component of ABC transporter	No homolog	S
BCAM2396	2.573	0.00172	BCAM2396	hypothetical protein	Bcen2424_5156	S
BCAM2406	2.335	0.000759	BCAM2406	hypothetical protein	Bcen2424_5168	S
BCAM2650	5.281	2.51e-05	BCAM2650	putative short-chain dehydrogenase/reductase	Bcen2424_5454	S
BCAM2767	2.19	3.66e-05	BCAM2767	hypothetical protein	Bcen2424_5610	S
BCAM2770	2.216	0.00052	BCAM2770	putative sulfur-binding protein	No homolog	S
BCAS0521	3.291	4.56e-05	BCAS0521	hypothetical protein	No homolog	S
BCAS0694	2.659	0.000394	BCAS0694	putative carboxymuconolactone decarboxylase family protein	No homolog	S
BCAS0723	2.026	5.39e-11	BCAS0723	hypothetical protein	No homolog	S
BCAS0745	2.6	7.98e-09	BCAS0745	hypothetical protein	No homolog	S
BCAS0755	2.08	0.00121	BCAS0755	hypothetical protein*	Bcen2424_6215	S	*
				Intergenic regions
IG1_1078680	5.011	7.32e-05	Intergenic region, chromosome 1	No gene annotation	No homolog	Int
IG1_1078958	4.08	0.000864	Intergenic region, chromosome 1	No gene annotation	No homolog	Int
IG1_1082987	8.32	0.000152	Intergenic region, chromosome 1	No gene annotation	No homolog	Int
IG1_1089442	4.956	0.000536	Intergenic region, chromosome 1	No gene annotation	No homolog	Int
IG1_1092335	5.321	0.000305	Intergenic region, chromosome 1	No gene annotation	No homolog	Int
IG1_1120751	2.91	2.77e-05	Intergenic region, chromosome 1	No gene annotation	No homolog	Int
IG1_1154931	10.69	4.65e-05	Intergenic region, chromosome 1	No gene annotation	Bcen2424_1186	Int
IG1_1164190	2.655	5.07e-06	Intergenic region, chromosome 1	No gene annotation	No homolog	Int
IG1_127050	2.437	0.000442	Intergenic region, chromosome 1	No gene annotation	No homolog	Int
IG1_129233	5.75	0.000496	Intergenic region, chromosome 1	No gene annotation	No homolog	Int
IG1_137022	8.247	0.000617	Intergenic region, chromosome 1	No gene annotation	No homolog	Int
IG1_1375706	2.133	0.000705	Intergenic region, chromosome 1	No gene annotation	No homolog	Int
IG1_1381576	2.51	0.000231	Intergenic region, chromosome 1	No gene annotation	No homolog	Int
IG1_140777	2.396	0.00498	Intergenic region, chromosome 1	No gene annotation	No homolog	Int
IG1_147730	7.666	0.000797	Intergenic region, chromosome 1	No gene annotation	No homolog	Int
IG1_1507827	2.935	0.000355	Intergenic region, chromosome 1	No gene annotation	No homolog	Int
IG1_1556876	3.272	0.0014	Intergenic region, chromosome 1	No gene annotation	No homolog	Int
IG1_157905	7.518	0.00395	Intergenic region, chromosome 1	No gene annotation	No homolog	Int
IG1_1676264	6.282	0.000406	Intergenic region, chromosome 1	No gene annotation	No homolog	Int
IG1_1679445	7.77	0.000188	Intergenic region, chromosome 1	No gene annotation	No homolog	Int
IG1_168873	8.756	0.000146	Intergenic region, chromosome 1	No gene annotation	No homolog	Int
IG1_1758902	4.456	0.000563	Intergenic region, chromosome 1	No gene annotation	No homolog	Int
IG1_1780440	4.719	0.00326	Intergenic region, chromosome 1	No gene annotation	No homolog	Int
IG1_1780908	2.541	0.00103	Intergenic region, chromosome 1	No gene annotation	No homolog	Int
IG1_1847123	33.4	5.6e-05	Intergenic region, chromosome 1	No gene annotation	No homolog	Int
IG1_1884990	4.893	5.41e-10	Intergenic region, chromosome 1	No gene annotation	No homolog	Int
IG1_1891301	4.914	1.14e-06	Intergenic region, chromosome 1	No gene annotation	No homolog	Int
IG1_2003331	2.956	8.67e-08	Intergenic region, chromosome 1	No gene annotation	No homolog	Int
IG1_2026883	2.325	0.00591	Intergenic region, chromosome 1	No gene annotation	No homolog	Int
IG1_2102819	5.487	2.04e-05	Intergenic region, chromosome 1	No gene annotation	No homolog	Int
IG1_2193007	4.753	0.000596	Intergenic region, chromosome 1	No gene annotation	No homolog	Int
IG1_22639	2.279	0.00206	Intergenic region, chromosome 1	No gene annotation	No homolog	Int
IG1_2266807	2.834	0.000924	Intergenic region, chromosome 1	No gene annotation	Bcen2424_1982	Int
IG1_2319017	2.218	0.000411	Intergenic region, chromosome 1	No gene annotation	No homolog	Int
IG1_2323195	2.83	0.000626	Intergenic region, chromosome 1	No gene annotation	No homolog	Int
IG1_2378489	2.513	0.000141	Intergenic region, chromosome 1	No gene annotation	No homolog	Int
IG1_2382935	2.211	0.00496	Intergenic region, chromosome 1	No gene annotation	No homolog	Int
IG1_2384865	2.458	0.00178	Intergenic region, chromosome 1	No gene annotation	No homolog	Int
IG1_2389580	3.049	0.000127	Intergenic region, chromosome 1	No gene annotation	No homolog	Int
IG1_2445185	3.263	0.000986	Intergenic region, chromosome 1	No gene annotation	No homolog	Int
IG1_247826	5.405	0.000257	Intergenic region, chromosome 1	No gene annotation	No homolog	Int
IG1_248082	2.537	0.000598	Intergenic region, chromosome 1	No gene annotation	No homolog	Int
IG1_2543049	13.55	0.000206	Intergenic region, chromosome 1	No gene annotation	No homolog	Int
IG1_257623	6.301	3.01e-05	Intergenic region, chromosome 1	No gene annotation	No homolog	Int
IG1_2617451	3.252	0.000183	Intergenic region, chromosome 1	No gene annotation	No homolog	Int
IG1_2645082	2.532	0.000718	Intergenic region, chromosome 1	No gene annotation	No homolog	Int
IG1_2646467	2.504	0.00705	Intergenic region, chromosome 1	No gene annotation	No homolog	Int
IG1_2647509	2.43	0.00108	Intergenic region, chromosome 1	No gene annotation	No homolog	Int
IG1_2651825	5.024	8.62e-05	Intergenic region, chromosome 1	No gene annotation	No homolog	Int
IG1_267619	2.901	3.11e-05	Intergenic region, chromosome 1	No gene annotation	No homolog	Int
IG1_269746	3.523	1.85e-06	Intergenic region, chromosome 1	No gene annotation	No homolog	Int
IG1_2725989	5.892	0.000927	Intergenic region, chromosome 1	No gene annotation	No homolog	Int
IG1_2737984	3.361	0.000189	Intergenic region, chromosome 1	No gene annotation	No homolog	Int
IG1_274455	4.1	9.14e-06	Intergenic region, chromosome 1	No gene annotation	No homolog	Int
IG1_2758916	2.29	0.0012	Intergenic region, chromosome 1	No gene annotation	No homolog	Int
IG1_279976	3.582	6.4e-05	Intergenic region, chromosome 1	No gene annotation	No homolog	Int
IG1_286959	3.052	1.24e-07	Intergenic region, chromosome 1	No gene annotation	No homolog	Int
IG1_288839	5.765	0.000119	Intergenic region, chromosome 1	No gene annotation	No homolog	Int
IG1_2921887	4.703	3.28e-05	Intergenic region, chromosome 1	No gene annotation	No homolog	Int
IG1_2978998	4.272	0.00013	Intergenic region, chromosome 1	No gene annotation	No homolog	Int
IG1_3008003	4.58	0.00333	Intergenic region, chromosome 1	No gene annotation	No homolog	Int
IG1_3056112	2.598	0.000276	Intergenic region, chromosome 1	No gene annotation	No homolog	Int
IG1_309252	2.046	0.000624	Intergenic region, chromosome 1	No gene annotation	No homolog	Int
IG1_310502	2.593	0.000264	Intergenic region, chromosome 1	No gene annotation	No homolog	Int
IG1_3111851	2.066	8.11e-05	Intergenic region, chromosome 1	No gene annotation	No homolog	Int
IG1_3114330	2.386	3.56e-05	Intergenic region, chromosome 1	No gene annotation	No homolog	Int
IG1_3139352	3.018	0.00193	Intergenic region, chromosome 1	No gene annotation	No homolog	Int
IG1_3180610	8.409	0.000948	Intergenic region, chromosome 1	No gene annotation	No homolog	Int
IG1_3188456	2.25	0.00037	Intergenic region, chromosome 1	No gene annotation	Bcen2424_1088	Int
IG1_3199779	2.654	0.00224	Intergenic region, chromosome 1	No gene annotation	No homolog	Int
IG1_32536	2.566	0.00435	Intergenic region, chromosome 1	No gene annotation	Bcen2424_0098	Int
IG1_3308172	3.282	0.000173	Intergenic region, chromosome 1	No gene annotation	No homolog	Int
IG1_3308709	2.782	2.42e-08	Intergenic region, chromosome 1	No gene annotation	No homolog	Int
IG1_3338559	2.146	0.000554	Intergenic region, chromosome 1	No gene annotation	No homolog	Int
IG1_3342027	2.366	0.000655	Intergenic region, chromosome 1	No gene annotation	No homolog	Int
IG1_3345275	2.477	0.000173	Intergenic region, chromosome 1	No gene annotation	No homolog	Int
IG1_3348411	2.61	0.00101	Intergenic region, chromosome 1	No gene annotation	No homolog	Int
IG1_3368693	3.106	0.000159	Intergenic region, chromosome 1	No gene annotation	No homolog	Int
IG1_339954	2.505	1.07e-15	Intergenic region, chromosome 1	No gene annotation	No homolog	Int
IG1_3449993	2.198	0.000492	Intergenic region, chromosome 1	No gene annotation	No homolog	Int
IG1_3498894	2.223	0.00214	Intergenic region, chromosome 1	No gene annotation	No homolog	Int
IG1_3537906	4.787	1.94e-07	Intergenic region, chromosome 1	No gene annotation	No homolog	Int
IG1_3541037	3.329	4.91e-19	Intergenic region, chromosome 1	No gene annotation	No homolog	Int
IG1_3554535	8.694	5.29e-05	Intergenic region, chromosome 1	No gene annotation	No homolog	Int
IG1_3556424	3.655	0.000369	Intergenic region, chromosome 1	No gene annotation	No homolog	Int
IG1_3610794	2.008	0.00342	Intergenic region, chromosome 1	No gene annotation	No homolog	Int
IG1_3621670	10.56	9.68e-08	Intergenic region, chromosome 1	No gene annotation	No homolog	Int
IG1_3634213	3.018	0.00277	Intergenic region, chromosome 1	No gene annotation	No homolog	Int
IG1_3657187	2.667	2.32e-08	Intergenic region, chromosome 1	No gene annotation	No homolog	Int
IG1_3664357	3.423	0.000575	Intergenic region, chromosome 1	No gene annotation	No homolog	Int
IG1_368927	3.404	0.000366	Intergenic region, chromosome 1	No gene annotation	No homolog	Int
IG1_3750798	2.525	0.00111	Intergenic region, chromosome 1	No gene annotation	No homolog	Int
IG1_37663	20.08	2.66e-06	Intergenic region, chromosome 1	No gene annotation	No homolog	Int
IG1_3776769	2.113	0.0107	Intergenic region, chromosome 1	No gene annotation	No homolog	Int
IG1_3822505	4.046	0.00133	Intergenic region, chromosome 1	No gene annotation	No homolog	Int
IG1_397645	2.499	0.000347	Intergenic region, chromosome 1	No gene annotation	No homolog	Int
IG1_443956	2.493	0.00141	Intergenic region, chromosome 1	No gene annotation	No homolog	Int
IG1_446055	6.918	0.000209	Intergenic region, chromosome 1	No gene annotation	No homolog	Int
IG1_449463	5.307	0.00244	Intergenic region, chromosome 1	No gene annotation	No homolog	Int
IG1_453676	3.486	0.000118	Intergenic region, chromosome 1	No gene annotation	No homolog	Int
IG1_463086	3.464	0.00101	Intergenic region, chromosome 1	No gene annotation	No homolog	Int
IG1_469909	4.82	0.000968	Intergenic region, chromosome 1	No gene annotation	No homolog	Int
IG1_523220	2.45	0.00241	Intergenic region, chromosome 1	No gene annotation	No homolog	Int
IG1_52439	2.859	0.000389	Intergenic region, chromosome 1	No gene annotation	No homolog	Int
IG1_579967	2.465	0.000129	Intergenic region, chromosome 1	No gene annotation	No homolog	Int
IG1_619308	9.72	0.000529	Intergenic region, chromosome 1	No gene annotation	No homolog	Int
IG1_631117	6.69	0.00241	Intergenic region, chromosome 1	No gene annotation	No homolog	Int
IG1_769618	2.102	2.68e-05	Intergenic region, chromosome 1	No gene annotation	No homolog	Int
IG1_809559	3.208	0.000341	Intergenic region, chromosome 1	No gene annotation	No homolog	Int
IG1_816647	2.817	2.77e-06	Intergenic region, chromosome 1	No gene annotation	No homolog	Int
IG1_825611	3.971	0.00173	Intergenic region, chromosome 1	No gene annotation	No homolog	Int
IG1_868117	2.402	2.39e-05	Intergenic region, chromosome 1	No gene annotation	No homolog	Int
IG1_890632	2.61	0.00113	Intergenic region, chromosome 1	No gene annotation	No homolog	Int
IG1_892194	3.575	0.000361	Intergenic region, chromosome 1	No gene annotation	No homolog	Int
IG1_919859	2.583	0.0172	Intergenic region, chromosome 1	No gene annotation	No homolog	Int
IG1_950309	4.051	0.00251	Intergenic region, chromosome 1	No gene annotation	No homolog	Int
IG1_969583	2.548	8.1e-05	Intergenic region, chromosome 1	No gene annotation	No homolog	Int
IG1_974168	4.01	0.00175	Intergenic region, chromosome 1	No gene annotation	No homolog	Int
IG1_99054	2.325	0.000595	Intergenic region, chromosome 1	No gene annotation	No homolog	Int
IG2_1076340	4.431	7.94e-11	Intergenic region, chromosome 2	No gene annotation	No homolog	Int
IG2_1175538	2.319	2.48e-17	Intergenic region, chromosome 2	No gene annotation	No homolog	Int
IG2_1199962	3.716	1.16e-05	Intergenic region, chromosome 2	No gene annotation	No homolog	Int
IG2_1452240	2.271	0.000433	Intergenic region, chromosome 2	No gene annotation	No homolog	Int
IG2_1537005	2.562	8.56e-05	Intergenic region, chromosome 2	No gene annotation	No homolog	Int
IG2_1656016	7.413	0.0109	Intergenic region, chromosome 2	No gene annotation	No homolog	Int
IG2_175839	4.205	0.000123	Intergenic region, chromosome 2	No gene annotation	No homolog	Int
IG2_1953120	5.774	0.00898	Intergenic region, chromosome 2	No gene annotation	No homolog	Int
IG2_1959827	3.926	2.14e-11	Intergenic region, chromosome 2	No gene annotation	No homolog	Int
IG2_1975919	2.211	5.59e-07	Intergenic region, chromosome 2	No gene annotation	No homolog	Int
IG2_2029035	2.251	0.000387	Intergenic region, chromosome 2	No gene annotation	No homolog	Int
IG2_2085682	3.314	1.55e-07	Intergenic region, chromosome 2	No gene annotation	No homolog	Int
IG2_2087974	7.006	0.00842	Intergenic region, chromosome 2	No gene annotation	No homolog	Int
IG2_2089610	23.42	7.96e-05	Intergenic region, chromosome 2	No gene annotation	No homolog	Int
IG2_219668	2.3	0.000311	Intergenic region, chromosome 2	No gene annotation	No homolog	Int
IG2_2227257	11.35	0.000662	Intergenic region, chromosome 2	No gene annotation	No homolog	Int
IG2_2263493	2.776	0.00378	Intergenic region, chromosome 2	No gene annotation	No homolog	Int
IG2_2317170	2.256	1.63e-07	Intergenic region, chromosome 2	No gene annotation	No homolog	Int
IG2_2323998	2.638	0.0011	Intergenic region, chromosome 2	No gene annotation	No homolog	Int
IG2_2376896	2.691	0.000543	Intergenic region, chromosome 2	No gene annotation	No homolog	Int
IG2_2644462	5.283	8.02e-05	Intergenic region, chromosome 2	No gene annotation	No homolog	Int
IG2_2685375	2.661	0.00011	Intergenic region, chromosome 2	No gene annotation	No homolog	Int
IG2_2737778	4.637	0.000194	Intergenic region, chromosome 2	No gene annotation	No homolog	Int
IG2_2758124	2.018	0.0143	Intergenic region, chromosome 2	No gene annotation	No homolog	Int
IG2_2844994	2.126	0.00182	Intergenic region, chromosome 2	No gene annotation	Bcen2424_5310	Int
IG2_2875859	2.276	4.7e-07	Intergenic region, chromosome 2	No gene annotation	No homolog	Int
IG2_2876949	2.033	0.00072	Intergenic region, chromosome 2	No gene annotation	No homolog	Int
IG2_2914215	2.952	2.1e-05	Intergenic region, chromosome 2	No gene annotation	No homolog	Int
IG2_2917147	2.199	0.000427	Intergenic region, chromosome 2	No gene annotation	No homolog	Int
IG2_3074615	2.614	0.00166	Intergenic region, chromosome 2	No gene annotation	No homolog	Int
IG2_3180828	2.025	0.00186	Intergenic region, chromosome 2	No gene annotation	No homolog	Int
IG2_529992	3.813	0.00093	Intergenic region, chromosome 2	No gene annotation	No homolog	Int
IG2_55282	2.36	0.00653	Intergenic region, chromosome 2	No gene annotation	No homolog	Int
IG2_568212	3.003	0.000179	Intergenic region, chromosome 2	No gene annotation	No homolog	Int
IG3_11785	2.56	0.0101	Intergenic region, chromosome 3	No gene annotation	No homolog	Int
IG3_202414	4.448	0.00651	Intergenic region, chromosome 3	No gene annotation	No homolog	Int
IG3_316621	2.065	0.00347	Intergenic region, chromosome 3	No gene annotation	No homolog	Int
IG3_72297	2.982	0.00262	Intergenic region, chromosome 3	No gene annotation	No homolog	Int
IG3_769736	6.278	8.15e-05	Intergenic region, chromosome 3	No gene annotation	No homolog	Int
IG3_779592	2.834	0.00338	Intergenic region, chromosome 3	No gene annotation	No homolog	Int
IG3_781759	2.684	5.86e-06	Intergenic region, chromosome 3	No gene annotation	No homolog	Int
IG3_784806	5.022	0.000102	Intergenic region, chromosome 3	No gene annotation	No homolog	Int
				No COG classification
AU1054_G2921	7.425	0.00289	No homolog	No gene annotation	Bcen2424_6444	None
AU1054_G6087	2.247	3.47e-08	No homolog	No gene annotation	No homolog	None
AU1054_G994	2.52	0.00159	No homolog	No gene annotation	Bcen2424_0460	None
BCAL0001	2.149	0.00153	BCAL0001	sodium/hydrogen exchanger family protein	Bcen2424_0068	None
BCAL0072	3.332	0.000201	BCAL0072	hypothetical protein*	Bcen2424_0143	None	*
BCAL0112	27.66	0.00178	BCAL0112	hypothetical protein	Bcen2424_0239	None
BCAL0137	6.289	0.00358	No homolog	No gene annotation	No homolog	None
BCAL0138_J_0	2.3	0.00052	BCAL0138	No gene annotation*	Bcen2424_0265	None	*
BCAL0138_J_1	3.948	7.31e-16	BCAL0138	No gene annotation*	No homolog	None	*
BCAL0169	2.032	0.00683	BCAL0169	hypothetical protein	No homolog	None
BCAL0206A	2.699	0.00062	BCAL0206A	putative outer membrane protein*	Bcen2424_0320	None	*
BCAL0239	14.71	5.32e-07	Multiple hits	No gene annotation	Bcen2424_0353	None
BCAL0243	12.78	2.12e-24	Multiple hits	No gene annotation	Bcen2424_0357	None
BCAL0352	2.593	9.92e-05	BCAL0352	metallo peptidase, subfamily M15C*	Bcen2424_0486	None	*
BCAL0414_J_0	5.438	0.000178	No homolog	No gene annotation	No homolog	None
BCAL0419	2.203	0.00198	BCAL0419	hypothetical protein	No homolog	None
BCAL0491	4.639	0.00478	BCAL0491	Major Facilitator Superfamily protein	Bcen2424_3101	None
BCAL0510	2.069	8.76e-05	BCAL0510	hypothetical protein*	Bcen2424_3080	None	*
BCAL0528	8.484	0.00201	BCAL0528	hypothetical protein	Bcen2424_3061	None
BCAL0751	4.77	3.56e-10	BCAL0751	hypothetical protein	Bcen2424_2845	None
BCAL0753	3.868	1.49e-12	BCAL0753	hypothetical protein	Bcen2424_2843	None
BCAL0822	3.474	5.35e-05	BCAL0822	NUDIX hydrolase	Bcen2424_2782	None
BCAL0877	2.036	0.00394	BCAL0877	putative methyltransferase	Bcen2424_2728	None
BCAL0898	2.984	0.00233	BCAL0898	hypothetical protein	Bcen2424_2707	None
BCAL0955	2.039	0.0143	BCAL0955	hypothetical protein	Bcen2424_2650	None
BCAL0961	4.635	0.000692	BCAL0961	putative lipoprotein*	No homolog	None	*
BCAL0989	4.609	5.27e-11	Multiple hits	No gene annotation	Bcen2424_1118	None
BCAL0990	4.054	0.000162	Multiple hits	No gene annotation	Bcen2424_1119	None
BCAL0994	5.376	7.74e-06	Multiple hits	No gene annotation	Bcen2424_1123	None
BCAL1002	2.583	9.1e-12	Multiple hits	No gene annotation	Bcen2424_1131	None
BCAL1004	4.199	0.000145	Multiple hits	No gene annotation	Bcen2424_1133	None
BCAL1009	2.265	0.00122	Multiple hits	No gene annotation	No homolog	None
BCAL1012	3.664	2.82e-05	Multiple hits	No gene annotation	Bcen2424_1141	None
BCAL1019	2.518	6.33e-05	Multiple hits	No gene annotation	Bcen2424_1144	None
BCAL1041	3.572	0.000453	BCAL1041	hypothetical protein	Bcen2424_1161	None
BCAL1054	2.134	7.01e-17	BCAL1054	putative lipoprotein	Bcen2424_1174	None
BCAL1082	2.415	0.00179	BCAL1082	No gene annotation	Bcen2424_1199	None
BCAL1189	3.471	3.48e-07	BCAL1189	hypothetical protein*	No homolog	None	*
BCAL1301	3.531	0.000406	BCAL1301	hypothetical protein	No homolog	None
BCAL1302_J_0	6.256	3.38e-05	BCAL1302	No gene annotation	No homolog	None
BCAL1353	4.59	1.18e-06	BCAL1353	hypothetical protein	No homolog	None
BCAL1363	2.404	4.85e-12	BCAL1363	hypothetical protein	No homolog	None
BCAL1366	2.381	1.79e-05	BCAL1366	hypothetical protein	No homolog	None
BCAL1411	7.035	6.69e-05	BCAL1411	hypothetical protein*	Bcen2424_1403	None	*
BCAL1454	2.438	0.00149	BCAL1454	hypothetical protein	Bcen2424_1447	None
BCAL1560	2.017	0.00021	BCAL1560	hypothetical protein	No homolog	None
BCAL1597	2.536	0.00076	BCAL1597	hypothetical protein*	No homolog	None	*
BCAL1618	2.231	1.96e-06	BCAL1618	hypothetical protein	Bcen2424_1561	None
BCAL1626	2.325	0.00439	BCAL1626	hypothetical protein	No homolog	None
BCAL1680	2.185	2.29e-05	BCAL1680	putative type-1 fimbrial protein*	No homolog	None	*
BCAL1681	2.112	0.00109	No homolog	No gene annotation	No homolog	None
BCAL1698	18.12	0.000539	BCAL1698	ornibactin biosynthesis protein	No homolog	None
BCAL1702	13.32	0.000932	BCAL1702	putative ornibactin biosynthesis protein	Bcen2424_1646	None
BCAL1704	2.008	0.00156	BCAL1704	hypothetical protein	No homolog	None
BCAL1707	2.828	0.000968	BCAL1707	putative cobalamin biosynthesis related protein	Bcen2424_1653	None
BCAL1714	2.355	1.09e-06	No homolog	No gene annotation	No homolog	None
BCAL1758	2.626	0.000401	BCAL1758	hypothetical protein*	No homolog	None	*
BCAL1811	2.116	0.0117	No homolog	No gene annotation	No homolog	None
BCAL1842	4.471	8.44e-06	BCAL1842	hypothetical protein	No homolog	None
BCAL1930	6.614	7.95e-10	BCAL1930	SMR family transporter protein	Bcen2424_1858	None
BCAL2081	2.848	2.66e-20	BCAL2081	UDP-3-O-[3-hydroxymyristoyl] glucosamine N-acyltransferase	Bcen2424_2009	None
BCAL2111	3.408	0.000163	BCAL2111	Major Facilitator Superfamily protein*	Bcen2424_2040	None	*
BCAL2152	2.738	0.000394	No homolog	No gene annotation	Bcen2424_2080	None
BCAL2164	2.664	0.000572	No homolog	No gene annotation	Bcen2424_2092	None
BCAL2189	2.319	0.000266	No homolog	No gene annotation	Bcen2424_2117	None
BCAL2218	2.619	2.28e-18	Multiple hits	No gene annotation	No homolog	None
BCAL2270	6.485	1.26e-05	BCAL2270	hypothetical protein	No homolog	None
BCAL2273	2.034	0.000449	Multiple hits	No gene annotation	No homolog	None
BCAL2275	2.558	0.000157	Multiple hits	No gene annotation	No homolog	None
BCAL2276	3.274	7.57e-16	BCAL2276	hypothetical protein*	No homolog	None	*
BCAL2300	9.555	0.000138	BCAL2300	hypothetical protein*	Bcen2424_2208	None	*
BCAL2330	3.476	0.00174	BCAL2330	hypothetical protein	No homolog	None
BCAL2436	2.533	0.00157	BCAL2436	hypothetical protein	No homolog	None
BCAL2445	3.507	0.000226	BCAL2445	hypothetical protein	Bcen2424_2350	None
BCAL2457	5.24	0.000184	BCAL2457	hypothetical protein*	Bcen2424_2362	None	*
BCAL2476	3.261	0.00651	BCAL2476	hypothetical protein	No homolog	None
BCAL2479	2.117	0.0112	Multiple hits	No gene annotation	No homolog	None
BCAL2480b	3.599	7.35e-05	No homolog	No gene annotation	No homolog	None
BCAL2491	2.447	5.46e-07	BCAL2491	hypothetical protein*	No homolog	None	*
BCAL2492	2.426	0.00202	BCAL2492	putative transport permease protein	No homolog	None
BCAL2494	2.588	0.000618	BCAL2494	hypothetical protein*	No homolog	None	*
BCAL2499	4.566	2.65e-06	BCAL2499	hypothetical protein	No homolog	None
BCAL2500	4.336	0.000172	BCAL2500	hypothetical protein	No homolog	None
BCAL2501	2.61	7.25e-05	BCAL2501	hypothetical protein	No homolog	None
BCAL2505	2.152	0.006	BCAL2505	hypothetical protein	No homolog	None
BCAL2523A	2.481	6.78e-05	BCAL2523A	hypothetical protein	No homolog	None
BCAL2557	3.209	3.11e-12	BCAL2557	hypothetical protein	No homolog	None
BCAL2568	2.002	0.000171	BCAL2568	No gene annotation	No homolog	None
BCAL2581_J_1	2.368	0.000427	Multiple hits	No gene annotation	No homolog	None
BCAL2598	4.308	9.86e-13	No homolog	No gene annotation	No homolog	None
BCAL2599	2.258	6.45e-16	BCAL2599	hypothetical protein	No homolog	None
BCAL2600	3.563	1.06e-08	BCAL2600	integrase	No homolog	None
BCAL2601_J_0	3.666	0.000213	BCAL2601	No gene annotation	No homolog	None
BCAL2601_J_1	3.107	8.93e-05	BCAL2601	No gene annotation	Bcen2424_2397	None
BCAL2778	2.278	9e-05	BCAL2778	putative permease protein	Bcen2424_2564	None
BCAL2846	2.659	7.18e-06	Multiple hits	No gene annotation	Bcen2424_1150	None
BCAL2860	2.972	0.000381	Multiple hits	No gene annotation	Bcen2424_1139	None
BCAL2867	3.778	7.69e-05	Multiple hits	No gene annotation	Bcen2424_1132	None
BCAL2872	4.824	4.04e-13	Multiple hits	No gene annotation	Bcen2424_1127	None
BCAL2873	5.408	0.000396	Multiple hits	No gene annotation	Bcen2424_1126	None
BCAL2875	6.036	0.000448	Multiple hits	No gene annotation	Bcen2424_1124	None
BCAL2877	4.358	8.44e-05	Multiple hits	No gene annotation	Bcen2424_1122	None
BCAL2878	3.215	2.4e-10	Multiple hits	No gene annotation	Bcen2424_1121	None
BCAL2879	6.495	0.000265	Multiple hits	No gene annotation	Bcen2424_1120	None
BCAL2882	2.041	0.000891	Multiple hits	No gene annotation	No homolog	None
BCAL2883	2.347	4.18e-05	Multiple hits	No gene annotation	Bcen2424_1116	None
BCAL2888	2.684	0.000749	Multiple hits	No gene annotation	No homolog	None
BCAL2896	4.011	9.66e-05	Multiple hits	No gene annotation	Bcen2424_1102	None
BCAL2897	2.041	0.00137	Multiple hits	No gene annotation	Bcen2424_1101	None
BCAL2904	8.904	0.00363	BCAL2904	hypothetical protein	Bcen2424_1094	None
BCAL2930	2.431	1.6e-07	BCAL2930	hypothetical protein*	Bcen2424_1067	None	*
BCAL2956	2.417	0.00125	BCAL2956	hypothetical protein*	Bcen2424_1041	None	*
BCAL3017	3.171	7.44e-10	BCAL3017	hypothetical protein*	No homolog	None	*
BCAL3048	2.162	4.19e-06	BCAL3048	hypothetical protein	Bcen2424_0962	None
BCAL3076	2.633	0.000467	BCAL3076	putative integrase	No homolog	None
BCAL3077	2.008	0.000438	BCAL3077	hypothetical protein	No homolog	None
BCAL3083	2.583	0.00169	BCAL3083	hypothetical protein	No homolog	None
BCAL3111	3.523	0.000228	BCAL3111	hypothetical protein	Bcen2424_0895	None
BCAL3125	3.521	0.000173	BCAL3125	No gene annotation	No homolog	None
BCAL3195a	2.993	0.00107	BCAL3195a	No gene annotation	Bcen2424_0808	None
BCAL3217	2.396	2.02e-20	BCAL3217	putative acetyltransferase protein	No homolog	None
BCAL3228	2.698	0.00354	BCAL3228	hypothetical protein	No homolog	None
BCAL3231	4.346	0.000345	BCAL3231	hypothetical protein	No homolog	None
BCAL3232	3.834	0.00103	BCAL3232	hypothetical protein	No homolog	None
BCAL3233	3.495	4.2e-12	BCAL3233	glcosyltransferase	No homolog	None
BCAL3248_J_0	2.6	3.18e-05	No homolog	No gene annotation	No homolog	None
BCAL3248_J_1	3.132	0.000846	No homolog	No gene annotation	No homolog	None
BCAL3249_J_0	2.212	0.00355	BCAL3249	No gene annotation	No homolog	None
BCAL3271	2.767	0.00835	BCAL3271	thioredoxin	No homolog	None
BCAL3293	2.552	2.37e-15	Multiple hits	No gene annotation	No homolog	None
BCAL3354_J_0	3.005	0.000638	BCAL3354	No gene annotation	Bcen2424_0672	None
BCAL3354_J_1	2.062	0.00328	BCAL3354	No gene annotation	Bcen2424_0672	None
BCAL3480	3.007	4.48e-05	BCAL3480	hypothetical protein	Bcen2424_0014	None
BCAL3481	3.598	0.000516	BCAL3481	hypothetical protein	Bcen2424_0015	None
BCAL3482	2.859	0.000666	BCAL3482	hypothetical protein	Bcen2424_0016	None
BCAL3483	4.17	0.00329	BCAL3483	hypothetical protein	Bcen2424_0017	None
BCAL3485	2.067	0.000776	BCAL3485	hypothetical protein	No homolog	None
BCAL3517_J_1	2.031	0.00519	BCAL3517	No gene annotation	Bcen2424_0053	None
BCALr00219	6.157	0.000341	BCALr00219	tRNA-Trp	Bcen2424_R0014	None
BCALr0080	2.295	0.00272	BCALr0080	tRNA-Arg	Bcen2424_R0005	None
BCALr0217b	6.15	0.00412	No homolog	No gene annotation	No homolog	None
BCALr0218b	2.286	0.00284	No homolog	No gene annotation	No homolog	None
BCALr0218c	2.953	0.00728	BCALr0218c	tRNA-Thr	Bcen2424_R0013	None
BCALr0332	12.99	0.00161	BCALr0332	tRNA-Thr	Bcen2424_R0015	None
BCALr0409c	8.693	0.00263	Multiple hits	No gene annotation	Bcen2424_R0084, Bcen2424_R0079, Bcen2424_R0063, Bcen2424_R0018, Bcen2424_R0009	None
BCALr0457	10.04	0.028	BCALr0457	tRNA-Lys	Bcen2424_R0073	None
BCALr0914	2.198	0.000506	BCALr0914	misc_RNA	Bcen2424_2689	None
BCALr0970a	8.424	0.0137	Multiple hits	No gene annotation	Bcen2424_R0032, Bcen2424_R0031	None
BCALr1104	5.261	0.000802	BCALr1104	misc_RNA	No homolog	None
BCALr1551a	3.092	0.0305	Multiple hits	No gene annotation	Bcen2424_R0043, Bcen2424_R0042, Bcen2424_R0041	None
BCALr1614	2.939	0.0145	Multiple hits	No gene annotation	Bcen2424_R0068, Bcen2424_R0044	None
BCALr1709	2.338	1.32e-16	BCALr1709	misc_RNA	No homolog	None
BCALr1993b	5.748	0.0205	No homolog	No gene annotation	No homolog	None
BCALr2006	4.323	0.00716	BCALr2006	tRNA-Leu	Bcen2424_R0049	None
BCALr2125c	7.719	0.0027	Multiple hits	No gene annotation	Bcen2424_R0054, Bcen2424_R0052, Bcen2424_R0050, Bcen2424_R0047	None
BCALr2125e	10.35	0.00439	Multiple hits	No gene annotation	Bcen2424_R0054, Bcen2424_R0052, Bcen2424_R0050, Bcen2424_R0047	None
BCALr2125f	7.712	0.0239	Multiple hits	No gene annotation	Bcen2424_R0055, Bcen2424_R0053, Bcen2424_R0051	None
BCALr2125g	2.253	0.00971	BCALr2125g	tRNA-Ala	Bcen2424_R0056	None
BCALr2145	6.603	0.00088	BCALr2145	tRNA-Ser	Bcen2424_R0057	None
BCALr2219	2.847	0.0111	BCALr2219	tRNA-Met	Bcen2424_R0058	None
BCALr2236	51.53	0.00201	BCALr2236	tRNA-Val	Bcen2424_R0059	None
BCALr2344	2.608	0.00806	Multiple hits	No gene annotation	Bcen2424_R0076, Bcen2424_R0066	None
BCALr2687	4.82	0.0052	BCALr2687	tRNA-Leu	Bcen2424_R0069	None
BCALr2852d	3.063	0.0129	Multiple hits	No gene annotation	Bcen2424_R0035, Bcen2424_R0034, Bcen2424_R0033	None
BCALr3016	7.119	0.000207	BCALr3016	tRNA-Ser	Bcen2424_R0026	None
BCALr3205	35.55	0.00436	BCALr3205	tRNA-Lys	Bcen2424_R0023	None
BCALr3443	6.732	0.00457	BCALr3443	tRNA-Pro	Bcen2424_R0021	None
BCAM0044	4.146	4.29e-05	BCAM0044	hypothetical protein	Bcen2424_5732	None
BCAM0045	3.358	0.0079	BCAM0045	putative lipoprotein*	Bcen2424_5733	None	*
BCAM0046	3.534	0.00105	BCAM0046	hypothetical protein	No homolog	None
BCAM0129	3.381	0.00035	BCAM0129	TetR family regulatory protein	Bcen2424_5829	None
BCAM0144	2.732	2.83e-12	BCAM0144	DnaJ domain protein	Bcen2424_5846	None
BCAM0151	2.056	0.000247	BCAM0151	No gene annotation	No homolog	None
BCAM0163	4.142	0.00192	BCAM0163	putative microcin immunity protein	No homolog	None
BCAM0174	3.654	8.2e-06	BCAM0174	hypothetical protein	Bcen2424_3167	None
BCAM0192	6.578	0.00129	BCAM0192	hypothetical protein	Bcen2424_3184	None
BCAM0193	5.785	0.0023	BCAM0193	hypothetical protein	Bcen2424_3185	None
BCAM0194	9.07	0.00244	BCAM0194	hypothetical protein	Bcen2424_3186	None
BCAM0196	6.788	0.00126	BCAM0196	hypothetical protein	Bcen2424_3188	None
BCAM0224	2.165	0.00548	BCAM0224	putative haemagglutinin-related autotransporter protein*	No homolog	None	*
BCAM0225	2.194	3.23e-05	BCAM0225	No gene annotation*	No homolog	None	*
BCAM0373	2.575	0.0032	BCAM0373	hypothetical protein*	Bcen2424_3361	None	*
BCAM0398	2.981	4.06e-07	BCAM0398	hypothetical protein	No homolog	None
BCAM0412a	2.063	0.000669	No homolog	No gene annotation	No homolog	None
BCAM0429	2.366	0.000802	BCAM0429	hypothetical protein	Bcen2424_3396	None
BCAM0432	2.806	0.000556	BCAM0432	hypothetical protein*	Bcen2424_3399	None	*
BCAM0476	3.794	0.000215	BCAM0476	hypothetical protein	No homolog	None
BCAM0493	2.631	0.00448	BCAM0493	hypothetical protein*	No homolog	None	*
BCAM0510	3.159	0.000684	BCAM0510	hypothetical protein	No homolog	None
BCAM0516	2.844	6.98e-19	BCAM0516	putative exported glyoxalase	No homolog	None
BCAM0517	2.03	0.00012	BCAM0517	hypothetical protein*	Bcen2424_3494	None	*
BCAM0522	2.054	0.00182	Multiple hits	No gene annotation	No homolog	None
BCAM0529A	2.052	0.000766	BCAM0529A	hypothetical protein*	No homolog	None	*
BCAM0688	2.523	0.00834	BCAM0688	hypothetical protein*	No homolog	None	*
BCAM0689	2.5	0.000829	BCAM0689	hypothetical protein	Bcen2424_3654	None
BCAM0706	5.898	9.39e-05	BCAM0706	No gene annotation*	Bcen2424_3674	None	*
BCAM0710	3.263	0.00599	BCAM0710	metallo peptidase, family M35	No homolog	None
BCAM0731	2.7	0.000483	No homolog	No gene annotation	No homolog	None
BCAM0745	2.818	0.00066	BCAM0745	putative shikimate kinase	No homolog	None
BCAM0750	2.472	0.000205	BCAM0750	hypothetical protein	Bcen2424_3716	None
BCAM0786	2.549	0.000192	BCAM0786	hypothetical protein	No homolog	None
BCAM0787	2.121	0.00186	BCAM0788	No gene annotation	No homolog	None
BCAM0788	2.409	0.00464	BCAM0788	No gene annotation	No homolog	None
BCAM0898	2.166	0.00426	BCAM0898	hypothetical protein	Bcen2424_3866	None
BCAM0946a	2.157	1.11e-06	BCAM0946a	hypothetical protein*	Bcen2424_3913	None	*
BCAM0963	4.515	0.000129	BCAM0963	hypothetical protein*	Bcen2424_3930	None	*
BCAM1012	2.885	0.00307	BCAM1012	putative histone-like protein*	No homolog	None	*
BCAM1026	2.148	0.000472	BCAM1026	putative phage DNA-binding protein	No homolog	None
BCAM1030	2.143	0.0036	BCAM1030	hypothetical protein	No homolog	None
BCAM1053C	3.466	0.000447	BCAM1053C	hypothetical protein	No homolog	None
BCAM1081	4.132	0.00148	BCAM1081	hypothetical protein	No homolog	None
BCAM1082A	3.228	0.000269	BCAM1082A	putative exported phage protein*	No homolog	None	*
BCAM1149	2.245	0.00153	BCAM1149	putative lipoprotein*	No homolog	None	*
BCAM1242	2.69	6.91e-05	BCAM1242	hypothetical protein*	Bcen2424_4117	None	*
BCAM1247	2.108	0.0135	BCAM1247	hypothetical protein*	No homolog	None	*
BCAM1316a	2.113	0.0215	No homolog	No gene annotation	No homolog	None
BCAM1316b	2.54	4.34e-08	No homolog	No gene annotation	No homolog	None
BCAM1489	2.498	9.65e-17	No homolog	No gene annotation	Bcen2424_4361	None
BCAM1498_J_0	2.959	6.13e-05	BCAM1498	No gene annotation	Bcen2424_4371	None
BCAM1498_J_1	4.356	0.00063	BCAM1498	No gene annotation	Bcen2424_4371	None
BCAM1518	2.163	0.000527	BCAM1518	hypothetical protein	Bcen2424_4392	None
BCAM1667	2.17	2.45e-10	BCAM1667	hypothetical protein	No homolog	None
BCAM1675	2.232	2.98e-06	BCAM1675	hypothetical protein	Bcen2424_4496	None
BCAM1745	18.66	0.000213	No homolog	No gene annotation	No homolog	None
BCAM1746	2.047	3.83e-15	BCAM1746	putative DNA-binding protein	Bcen2424_4566	None
BCAM1749	2.385	0.000421	BCAM1749	hypothetical protein	No homolog	None
BCAM1761	2.027	1.89e-05	BCAM1761	putative lipoprotein*	Bcen2424_4584	None	*
BCAM1811	6.276	0.00618	BCAM1811	hypothetical protein	No homolog	None
BCAM1869	3.757	4.16e-05	BCAM1869	hypothetical protein	Bcen2424_4725	None
BCAM1871	5.983	0.000401	BCAM1871	hypothetical protein	No homolog	None
BCAM1874	2.023	0.00787	No homolog	No gene annotation	Bcen2424_4731	None
BCAM1876	6.518	0.00521	BCAM1876	hypothetical protein*	No homolog	None	*
BCAM1881	4.308	2.94e-05	BCAM1881	hypothetical protein	No homolog	None
BCAM1882	2.47	0.00178	BCAM1882	hypothetical protein	No homolog	None
BCAM1884	7.957	0.00156	BCAM1884	putative DNA-binding phage protein	No homolog	None
BCAM1919	2.331	0.0228	BCAM1919	hypothetical protein	No homolog	None
BCAM1921	3.065	0.000842	BCAM1921	putative phage membrane protein	No homolog	None
BCAM1922	2.229	1.56e-05	BCAM1922	putative DNA-binding phage protein	No homolog	None
BCAM1923	2.736	3.03e-06	BCAM1923	No gene annotation	No homolog	None
BCAM1925	5.067	0.000327	Multiple hits	No gene annotation	No homolog	None
BCAM2005	2.364	1.27e-07	BCAM2005	hypothetical protein	Bcen2424_4805	None
BCAM2010	6.722	0.0019	BCAM2010	hypothetical protein	Bcen2424_4811	None
BCAM2042	2.234	0.00601	BCAM2042	type III secretion system protein*	Bcen2424_4841	None	*
BCAM2043_J_1	2.205	0.000318	BCAM2043	No gene annotation	No homolog	None
BCAM2050	2.862	0.0016	BCAM2050	type III secretion system protein	Bcen2424_4849	None
BCAM2053	2.518	0.0114	BCAM2053	hypothetical protein	Bcen2424_4852	None
BCAM2083	5.374	2.19e-05	BCAM2083	hypothetical protein	Bcen2424_4890	None
BCAM2090	2.801	9.96e-06	BCAM2090	hypothetical protein	No homolog	None
BCAM2143	3.227	1.59e-05	BCAM2143	cable pilus associated adhesin protein	No homolog	None
BCAM2157	2.042	4.03e-11	BCAM2157	putative acetyltransferase	Bcen2424_4921	None
BCAM2177	2.48	1.61e-12	BCAM2177	hypothetical protein*	No homolog	None	*
BCAM2204	3.815	0.000515	BCAM2204	hypothetical protein	Bcen2424_4971	None
BCAM2252_J_1	4.546	5.19e-07	BCAM2252	No gene annotation	No homolog	None
BCAM2358A	2.033	0.00146	BCAM2358A	hypothetical protein	Bcen2424_5116	None
BCAM2359	13.1	0.000719	BCAM2359	hypothetical protein	Bcen2424_5117	None
BCAM2359A	4.21	0.00239	BCAM2359A	putative DNA-binding protein	No homolog	None
BCAM2377	2.773	0.0179	BCAM2377	hypothetical protein*	Bcen2424_5137	None	*
BCAM2385	2.013	0.032	BCAM2385	rifampin ADP-ribosyl transferase	No homolog	None
BCAM2417	2.295	1.02e-06	BCAM2417	hypothetical protein	No homolog	None
BCAM2420	2.061	0.000572	BCAM2420	hypothetical protein	Bcen2424_5225	None
BCAM2421	2.185	0.000357	BCAM2421	hypothetical protein	Bcen2424_5226	None
BCAM2422	2.052	1.2e-09	BCAM2422	hypothetical protein*	No homolog	None	*
BCAM2427	2.072	0.000526	BCAM2427	hypothetical protein	Bcen2424_5233	None
BCAM2428	2.786	1.63e-11	BCAM2428	hypothetical protein	Bcen2424_5234	None
BCAM2457	2.48	0.000606	No homolog	No gene annotation	No homolog	None
BCAM2475	2.773	4.93e-06	BCAM2475	hypothetical protein*	Bcen2424_5277	None	*
BCAM2486	4.122	0.00281	BCAM2486	hypothetical protein*	Bcen2424_5288	None	*
BCAM2487	8.21	0.000133	BCAM2487	hypothetical protein	No homolog	None
BCAM2709	7.278	2.43e-05	BCAM2709	hypothetical protein	Bcen2424_5524	None
BCAM2755	2.145	2.39e-08	BCAM2755	hypothetical protein*	Bcen2424_5606	None	*
BCAM2759	2.472	0.000418	BCAM2759	putative minor pilin and initiator*	No homolog	None	*
BCAM2761	14.96	0.000242	BCAM2761	giant cable pilus*	No homolog	None	*
BCAM2762	11.36	0.000352	BCAM2762	giant cable pilus chaperone protein*	No homolog	None	*
BCAM2813	4.211	1.78e-13	BCAM2813	hypothetical protein	Bcen2424_5666	None
BCAM2837_J_0	4.481	0.00268	BCAM2837	No gene annotation	Bcen2424_5685	None
BCAM2837_J_1	2.6	0.0169	BCAM2837	No gene annotation	Bcen2424_5686	None
BCAMr0918	3.931	0.0018	BCAMr0918	tRNA-Met	Bcen2424_R0075	None
BCAS0063	2.411	0.000601	BCAS0063	hypothetical protein*	No homolog	None	*
BCAS0064	6.698	0.000169	BCAS0064	hypothetical protein*	No homolog	None	*
BCAS0174	2.18	1.85e-06	BCAS0174	hypothetical protein	No homolog	None
BCAS0282	2.492	0.00486	BCAS0282	hypothetical protein	No homolog	None
BCAS0514	2.198	0.00102	BCAS0514	hypothetical protein	No homolog	None
BCAS0515	2.482	0.000152	BCAS0515	putative Lambda G-pre-tape measure frameshift protein	No homolog	None
BCAS0516	3.818	5.38e-14	BCAS0516	hypothetical protein	No homolog	None
BCAS0519	3.716	0.00186	BCAS0519	hypothetical protein	No homolog	None
BCAS0520	3.305	3.86e-08	BCAS0520	hypothetical protein	No homolog	None
BCAS0523	3.715	0.00434	BCAS0523	hypothetical protein	No homolog	None
BCAS0524	2.566	0.00367	BCAS0524	hypothetical protein	No homolog	None
BCAS0636	4.429	0.0288	BCAS0636	hypothetical protein	No homolog	None
BCAS0661A	2.028	0.00472	BCAS0661A	hypothetical protein	No homolog	None
BCAS0661B	2.848	0.00489	No homolog	No gene annotation	No homolog	None
BCAS0661C	2.328	0.0137	BCAS0661C	hypothetical protein	No homolog	None
BCAS0674	2.148	2.43e-07	BCAS0674	hypothetical protein	No homolog	None
BCAS0677	2.597	0.0139	BCAS0677	hypothetical protein	No homolog	None
BCAS0721	3.296	6.13e-05	BCAS0721	hypothetical protein	No homolog	None
IG1_1235730	6.321	0.000615	Multiple hits	No gene annotation	No homolog	None
IG1_1277099	3.562	4.9e-05	BCAL1169	No gene annotation	No homolog	None
IG1_3414831	5.856	4.21e-05	BCAL3125	No gene annotation	No homolog	None
IG1_3565903	2.411	0.000705	BCAL3258	tetracycline repressor protein	Bcen2424_0763	None
IG2_1046147	2.152	0.000371	BCAM0945	hypothetical protein	Bcen2424_3911	None
IG2_1375301	4.902	0.000837	BCAM1251	No gene annotation	Bcen2424_4127	None
pBCA012	2.162	0.000158	pBCA012	hypothetical protein	No homolog	None
pBCA029	3.023	0.00186	pBCA029	hypothetical protein	No homolog	None
pBCA030	2.341	1.06e-07	pBCA030	putative conjugative transfer protein*	No homolog	None	*
pBCA042	2.552	0.000156	pBCA042	hypothetical protein*	No homolog	None	*
pBCA047	2.58	0.000702	pBCA047	hypothetical protein	No homolog	None
pBCA048	3.273	0.000263	Multiple hits	No gene annotation	No homolog	None
pBCA050	2.512	0.00172	pBCA050	hypothetical protein	No homolog	None
pBCA052	2.124	0.00175	pBCA052	hypothetical protein*	No homolog	None	*
pBCA056	2.255	0.00197	pBCA056	hypothetical protein	No homolog	None
pBCA058	2.461	0.00486	pBCA058	No gene annotation*	No homolog	None	*

## Sheet: Up in J2315 in SE medium
Probe ID	J2315 CF/SE expression ratio	p-value	J2315 Gene	Annotation	HI2424 homolog	COG
				Translation ribosomal structure and biogenesis (J)
BCAL0812	0.185	5.16e-08	BCAL0812	sigma-54 modulation protein	Bcen2424_2792	J
BCAL2092	0.417	6.6e-13	BCAL2092	methionine aminopeptidase	Bcen2424_2020	J
BCAL2739	0.232	2.86e-06	BCAL2739	elongation factor G	Bcen2424_2528	J
BCAM1355	0.485	0.00071	BCAM1355	putative phosphotransferase	No homolog	J
BCAM1544	0.421	0.000792	BCAM1544	putative amidase	No homolog	J
BCAM2131	0.248	1.13e-05	BCAM2131	2-aminomuconate deaminase	No homolog	J
BCAM2719	0.339	0.000105	BCAM2719	acetyltransferase (GNAT) family protein	Bcen2424_5533	J
BCAS0273	0.164	1.7e-10	BCAS0273	urea amidolyase, allophanate hydrolase subunit	No homolog	J
				Transcription (K)
BCAL0054	0.287	1.36e-12	BCAL0054	MerR family regulatory protein	Bcen2424_0123	K
BCAL0364	0.404	0.000521	BCAL0364	TetR family regulatory protein	Bcen2424_0499	K
BCAL0602	0.127	8.25e-10	BCAL0602	MerR family regulatory protein	Bcen2424_2991	K
BCAL0620	0.246	4.34e-10	BCAL0620	LacI family regulatory protein	Bcen2424_2972	K
BCAL0813	0.334	0.00238	BCAL0813	putative RNA polymerase sigma-54 factor	Bcen2424_2791	K
BCAL1150	0.338	9.55e-05	BCAL1150	AraC family regulatory protein	No homolog	K
BCAL1417	0.42	1.01e-08	BCAL1417	LysR family regulatory protein	Bcen2424_1410	K
BCAL1551	0.166	1.03e-09	BCAL1551	ROK family regulatory protein	Bcen2424_1544	K
BCAL1557	0.201	8.3e-11	BCAL1557	GntR family regulatory protein	Bcen2424_1550	K
BCAL1761	0.455	4.69e-05	BCAL1761	MarR family regulatory protein	Bcen2424_1698	K
BCAL1776	0.464	0.00197	BCAL1776	AraC family regulatory protein	No homolog	K
BCAL1802	0.45	0.00592	BCAL1802	LacI family regulatory protein	Bcen2424_1729	K
BCAL1916	0.491	0.00391	BCAL1916	MerR family regulatory protein	Bcen2424_1844	K
BCAL1946	0.266	6.73e-08	BCAL1946	hypothetical protein	Bcen2424_1875	K
BCAL1947	0.222	3.57e-11	BCAL1947	putative sigma factor	No homolog	K
BCAL2022	0.458	2.65e-06	BCAL2022	PspA/IM30 family protein	Bcen2424_1949	K
BCAL2043	0.0732	2.3e-08	BCAL2043	GntR family regulatory protein	Bcen2424_1966	K
BCAL2294	0.386	0.000282	BCAL2294	LysR family regulatory protein	Bcen2424_2201	K
BCAL2309	0.343	6.16e-06	BCAL2309	putative copper-related MerR family regulatory protein	No homolog	K
BCAL2527	0.459	0.000248	BCAL2526a	MerR family regulatory protein	No homolog	K
BCAL2529	0.291	1.27e-05	BCAL2529	LysR family regulatory protein	No homolog	K
BCAL2537	0.376	2.39e-07	BCAL2537	LysR family regulatory protein	No homolog	K
BCAL2561	0.382	1.69e-08	BCAL2561	LysR family regulatory protein	No homolog	K
BCAL2620	0.286	1.57e-05	BCAL2620	AraC family regulatory protein	Bcen2424_2415	K
BCAL2825	0.464	1.17e-06	BCAL2825	AraC family regulatory protein	Bcen2424_2612	K
BCAL3009	0.225	2.55e-11	BCAL3009	transcription elongation factor	Bcen2424_1002	K
BCAL3151	0.17	0.000108	BCAL3151	hypothetical protein	Bcen2424_0855	K
BCAL3152	0.251	0.00267	BCAL3152	putative RNA polymerase sigma factor	Bcen2424_0854	K
BCAL3176	0.399	9.48e-07	BCAL3176	AraC family regulatory protein	No homolog	K
BCAL3320	0.325	0.00557	BCAL3320	ArsR family regulatory protein	No homolog	K
BCAL3382	0.433	0.00781	BCAL3382	GntR family regulatory protein	No homolog	K
BCAL3409	0.232	3.52e-11	BCAL3409	IclR family regulatory protein	Bcen2424_0617	K
BCAL3478	0.319	0.000237	BCAL3478	putative RNA polymerase sigma factor	Bcen2424_0011	K
BCAL3479	0.296	0.000201	BCAL3479	putative transmembrane regulator	No homolog	K
BCAM0001	0.425	0.003	BCAM0001	putative sigma factor	Bcen2424_5690	K
BCAM0038	0.475	1.18e-06	BCAM0038	AraC family regulatory protein	Bcen2424_5729	K
BCAM0259	0.189	2.54e-11	BCAM0259	putative repressor protein	No homolog	K
BCAM0489	0.446	0.00335	BCAM0489	MerR family regulatory protein	No homolog	K
BCAM0525	0.247	2.1e-09	BCAM0525	putative aminotransferase protein	Bcen2424_3498	K
BCAM0575	0.363	8.39e-10	BCAM0575	LysR family regulatory protein	Bcen2424_3549	K
BCAM0626	0.485	2.27e-05	BCAM0626	putative DNA-binding protein	Bcen2424_3598	K
BCAM0635	0.371	3.95e-05	BCAM0635	AnsC family regulatory protein	No homolog	K
BCAM0673	0.277	6.14e-11	BCAM0673	IclR family regulatory protein	Bcen2424_3637	K
BCAM0700	0.338	7.5e-10	BCAM0700	TetR family regulatory protein	Bcen2424_3666	K
BCAM0794	0.261	4.81e-09	BCAM0794	LysR family regulatory protein	No homolog	K
BCAM0795	0.393	1.24e-07	BCAM0795	MarR family regulatory protein	No homolog	K
BCAM0809	0.247	0.000405	BCAM0809	AraC family regulatory protein	No homolog	K
BCAM0815	0.47	0.0108	BCAM0815	putative DNA binding protein	Bcen2424_3780	K
BCAM0866	0.221	8.93e-12	BCAM0866	MarR family regulatory protein	Bcen2424_3831	K
BCAM0868	0.413	3.18e-12	BCAM0868	AraC family regulatory protein	Bcen2424_3835	K
BCAM0958	0.321	4.37e-12	BCAM0958	ArsR family regulatory protein	Bcen2424_3925	K
BCAM1169	0.411	5.15e-05	BCAM1169	IclR family regulatory protein	No homolog	K
BCAM1206	0.276	5.15e-06	BCAM1206	LysR family regulatory protein	Bcen2424_4080	K
BCAM1232	0.0375	6.74e-07	BCAM1232	LysR family regulatory protein	Bcen2424_4107	K
BCAM1259	0.416	0.00705	BCAM1259	RNA polymerase sigma factor	Bcen2424_4132	K
BCAM1290	0.39	2.02e-12	BCAM1290	RpiR-family transcriptional regulator	No homolog	K
BCAM1402	0.451	5.74e-12	BCAM1402	LysR family regulatory protein	Bcen2424_4267	K
BCAM1448	0.331	2.3e-07	BCAM1448	LuxR superfamily regulatory protein	Bcen2424_4320	K
BCAM1476	0.436	6.24e-08	BCAM1476	AnsC family regulatory protein	Bcen2424_4348	K
BCAM1536	0.283	2.7e-05	BCAM1536	TetR family regulatory protein	Bcen2424_4403	K
BCAM1546	0.398	5.44e-09	BCAM1546	hypothetical protein	No homolog	K
BCAM1661	0.192	1.03e-10	BCAM1661	RNA polymerase sigma factor	Bcen2424_4479	K
BCAM1728	0.344	6.93e-12	BCAM1728	LysR family regulatory protein	Bcen2424_4546	K
BCAM1768	0.0243	4.08e-07	BCAM1768	hypothetical protein	No homolog	K
BCAM1796	0.493	2.64e-12	BCAM1796	LysR family regulatory protein	No homolog	K
BCAM1932	0.289	1.33e-12	BCAM1932	HxlR-family transcriptional regulator	No homolog	K
BCAM1966	0.242	4.3e-13	BCAM1966	ArsR family regulatory protein	Bcen2424_4763	K
BCAM1975	0.0505	1.59e-07	BCAM1975	AraC family regulatory protein	Bcen2424_4777	K
BCAM2095	0.102	9.61e-08	BCAM2095	putative DNA-binding protein	Bcen2424_4902	K
BCAM2117	0.408	0.0325	BCAM2117	LysR family regulatory protein	No homolog	K
BCAM2150	0.379	2.28e-12	BCAM2150	AraC family regulatory protein	Bcen2424_4913	K
BCAM2327	0.0116	4.16e-07	BCAM2327	AraC family regulatory protein	Bcen2424_5086	K
BCAM2329	0.038	1.93e-07	BCAM2329	GntR family regulatory protein	No homolog	K
BCAM2435	0.489	1.72e-12	BCAM2435	MarR family regulatory protein	Bcen2424_5242	K
BCAM2655	0.478	2.51e-13	BCAM2655	ArsR family regulatory protein	Bcen2424_5459	K
BCAM2802	0.395	7.96e-12	BCAM2802	LysR family regulatory protein	No homolog	K
BCAS0024	0.397	0.000333	BCAS0024	GntR family regulatory protein	No homolog	K
BCAS0115	0.0881	1.17e-07	BCAS0115	GntR family regulatory protein*	Bcen2424_6110	K
BCAS0225	0.383	0.000454	BCAS0225	LysR family regulatory protein	Bcen2424_5999	K
BCAS0556	0.0271	2.95e-07	BCAS0556	AraC family regulatory protein	Bcen2424_6349	K
BCAS0581	0.459	0.0112	BCAS0581	putative transcriptional regulatory protein	No homolog	K
				Replication recombination and repair (L)
BCAL0056	0.476	0.0169	BCAL0056	AraC family regulatory protein	Bcen2424_0126	L
BCAL0288	0.194	1.21e-11	BCAL0288	hypothetical protein	Bcen2424_0401	L
BCAL0438	0.307	3.36e-09	BCAL0438	putative DNA-3-methyladenine glycosylase II	Bcen2424_3151	L
BCAL1500	0.01	6.28e-07	BCAL1500	hypothetical protein	Bcen2424_1493	L
BCAL2713	0.483	2.86e-05	BCAL2713	putative DNA repair protein	Bcen2424_2501	L
BCAL2924	0.348	2.16e-11	BCAL2924	NUDIX hydrolase	Bcen2424_1073	L
BCAM0771	0.0322	3.4e-07	BCAM0771	putative transposase	No homolog	L
BCAM0917	0.273	7.96e-08	BCAM0917	putative DNA primase	Bcen2424_3885	L
BCAM1352	0.423	0.000139	BCAM1352	putative phosphoesterase	Bcen2424_4219	L
BCAM1690	0.0824	4.53e-08	BCAM1690	uracil DNA glycosylase superfamily protein	Bcen2424_4512	L
IG1_2495977	0.191	9.09e-10	BCAL2252	putative DNA photolyase	No homolog	L
IG2_1099336	0.491	5.08e-07	BCAM0992	putative DNA methylase	Bcen2424_3959	L
				Chromatin structure and dynamics (B)
BCAL1225	0.235	7.71e-11	BCAL1225	putative aminohydrolase	No homolog	B
				Cell cycle control cell division chromosome partitioning (D)
BCAM0006	0.495	0.000219	BCAM0006	hypothetical protein	Bcen2424_5697	D
				Defense mechanisms (V)
BCAM2334	0.0749	1e-07	BCAM2334	efflux system transport protein	Bcen2424_5091	V
				Signal transduction mechanisms (T)
BCAL0008	0.267	4.12e-07	BCAL0008	two-component regulatory system, response regulator protein	Bcen2424_0075	T
BCAL0502	0.318	0.00583	BCAL0502	DksA/TraR C4-type zinc finger family protein	Bcen2424_3090	T
BCAL0652	0.0424	2.1e-07	BCAL0652	putative diguanylate phosphodiesterase	Bcen2424_2938	T
BCAL1280	0.431	2.07e-11	BCAL1280	putative hydrolase	Bcen2424_1310	T
BCAL1318	0.0596	7.12e-08	BCAL1318	putative nitrate regulatory protein	Bcen2424_6121	T
BCAL1648	0.0164	3.3e-07	BCAL1648	putative stress-related protein	Bcen2424_1597	T
BCAL1663	0.0576	7.73e-08	BCAL1663	PrkA family serine protein kinase	Bcen2424_1613	T
BCAL1975	0.466	3.47e-09	BCAL1975	putative diguanylate cyclase	Bcen2424_1903	T
BCAL2119	0.3	1.3e-11	BCAL2119	universal stress protein family protein	Bcen2424_2049	T
BCAL2210	0.44	0.00334	BCAL2210	two-component regulatory system, sensor kinase protein	Bcen2424_2138	T
BCAL2222	0.0303	3.52e-07	BCAL2222	nitrogen regulation protein NR(I)	Bcen2424_2147	T
BCAL2223	0.0711	3.6e-07	BCAL2223	putative nitrogen regulation protein NR(II)	Bcen2424_2148	T
BCAL2605	0.414	3.81e-07	BCAL2605	two-component regulatory system, sensor kinase protein	Bcen2424_2400	T
BCAL2749	0.0548	1.66e-07	BCAL2749	putative diguanylate phosphodiesterase	Bcen2424_2537	T
BCAL3188	0.461	4.52e-10	BCAL3188	putative diguanylate phosphodiesterase	Bcen2424_0816	T
BCAM0028	0.274	0.000204	BCAM0028	putative FHA-domain protein	Bcen2424_5719	T
BCAM0288	0.491	0.00501	BCAM0288	two-component regulatory system, response regulator protein	No homolog	T
BCAM0289	0.417	0.000195	BCAM0289	two-component regulatory system, sensor kinase protein	No homolog	T
BCAM0580	0.396	0.000232	BCAM0580	putative cyclic-di-GMP signaling protein	Bcen2424_3554	T
BCAM0622	0.203	1.95e-11	BCAM0622	two-component regulatory system, sensor kinase protein	Bcen2424_3594	T
BCAM0623	0.186	2.86e-11	BCAM0623	two-component regulatory system, response regulator protein	Bcen2424_3595	T
BCAM0639	0.226	5.9e-12	BCAM0639	LuxR superfamily regulatory protein	Bcen2424_3610	T
BCAM0645	0.426	1.26e-07	BCAM0645	two-component regulatory system, sensor kinase protein	Bcen2424_3616	T
BCAM0748	0.485	3.54e-05	BCAM0748	putative diguanylate cyclase	Bcen2424_3714	T
BCAM0820	0.47	0.00627	BCAM0820	hybrid two-component system kinase-response regulator protein	Bcen2424_3785	T
BCAM0857	0.01	1.46e-06	BCAM0857	low molecular weight protein-tyrosine-phosphatase	Bcen2424_3822	T
BCAM0871	0.0499	2.57e-07	BCAM0871	putative transcriptional regulator	Bcen2424_3839	T
BCAM1342	0.385	3.66e-06	BCAM1342	putative sigma-54 interacting transcriptional regulator	Bcen2424_4209	T
BCAM1348	0.264	6.8e-08	BCAM1348	putative cyclic nucleotide-binding protein	Bcen2424_4215	T
BCAM1351	0.221	1.44e-08	BCAM1351	putative regulatory protein	Bcen2424_4218	T
BCAM1483	0.0887	8.92e-08	BCAM1483	cyclic nucleotide-binding transcriptional regulator	Bcen2424_4355	T
BCAM1484	0.119	7.32e-09	BCAM1484	two-component regulatory system, response regulator protein	Bcen2424_4356	T
BCAM1495	0.295	5.57e-11	BCAM1495	putative universal stress protein	Bcen2424_4367	T
BCAM1504	0.122	2.28e-09	BCAM1504	putative sigma-54 interacting transcriptional regulator	No homolog	T
BCAM1688	0.01	7.05e-07	BCAM1688	two-component regulatory system, response regulator protein	No homolog	T
BCAM1723	0.405	1.92e-11	BCAM1723	hypothetical protein	No homolog	T
BCAM1802	0.322	0.000246	BCAM1802	putative regulatory protein	Bcen2424_4663	T
BCAM1926	0.278	3.16e-12	BCAM1926	hypothetical protein	No homolog	T
BCAM2039	0.119	2.91e-08	BCAM2039	putative transcriptional regulator	Bcen2424_4838	T
BCAM2058	0.22	2.82e-11	BCAM2058	LuxR superfamily regulatory protein	Bcen2424_4857	T
BCAM2059	0.201	3.71e-11	BCAM2059	LuxR superfamily regulatory protein	Bcen2424_4858	T
BCAM2756	0.429	0.0112	BCAM2756	two-component regulatory system, response regulator protein	No homolog	T
				Cell wall/membrane/envelope biogenesis (M)
BCAL0123	0.294	2.45e-12	BCAL0123	putative glycosyltransferase	Bcen2424_0250	M
BCAL0584	0.395	4.19e-06	BCAL0584	putative outer membrane porin protein*	Bcen2424_3008	M
BCAL0624	0.154	3.23e-06	BCAL0624	putative outer membrane porin protein precursor*	No homolog	M
BCAL0940	0.0636	2.26e-08	BCAL0940	putative transglycosylase	Bcen2424_2662	M
BCAL1147	0.208	1.79e-11	BCAL1147	glycosyltransferase	No homolog	M
BCAL1368	0.197	1.19e-10	BCAL1368	putative porin	Bcen2424_1357	M
BCAL1957	0.436	7.15e-06	BCAL1957	putative sugar transferase	Bcen2424_1886	M
BCAL2289	0.262	4.01e-12	BCAL2289	putative glutamate racemase	Bcen2424_2196	M
BCAL2615	0.069	2.51e-08	BCAL2615	putative exported outer membrane porin protein	Bcen2424_2410	M
BCAL3019	0.152	1.31e-09	BCAL3019	putative lipoprotein	Bcen2424_0992	M
BCAL3116	0.402	0.000688	BCAL3116	glycosyltransferase	No homolog	M
BCAL3120	0.429	8.23e-06	BCAL3120	UDP-N-acetylglucosamine-1-P transferase	No homolog	M
BCAL3149	0.305	1.64e-12	BCAL3149	hypothetical protein	No homolog	M
BCAL3473	0.0687	2.31e-07	BCAL3473	putative outer membrane porin	Bcen2424_0548	M
BCAL3508	0.0633	7.76e-08	BCAL3508	LrgB family protein	Bcen2424_0042	M
BCAM0071	0.238	5.38e-09	BCAM0071	puatative mandelate racemase/muconate lactonizing enzyme	No homolog	M
BCAM0805	0.321	4.51e-12	BCAM0805	muconate cycloisomerase I 1	Bcen2424_3770	M
BCAM0854	0.0101	4.89e-07	BCAM0854	bifunctional exopolysaccharide biosynthesis protein (phosphomannose isomerase and GDP-D-mannose pyrophosphorylase)	Bcen2424_3819	M
BCAM0855	0.01	1.66e-06	BCAM0855	UDP-glucose dehydrogenase	Bcen2424_3821	M
BCAM0858	0.01	5.18e-07	BCAM0858	putative polysaccharide biosynthesis/export lipoprotein	Bcen2424_3823	M
BCAM0859	0.01	6.19e-07	BCAM0859	tyrosine-protein kinase	Bcen2424_3824	M
BCAM0861	0.01	5.96e-07	BCAM0861	putative glycosyltransferase	Bcen2424_3826	M
BCAM0863	0.017	9.68e-07	BCAM0863	putative glycosyltransferase	Bcen2424_3828	M
BCAM0864	0.01	5.03e-07	BCAM0864	glycosyltransferase	Bcen2424_3829	M
BCAM1003	0.0105	3.04e-06	BCAM1003	putative epimerase*	Bcen2424_3969	M
BCAM1004	0.01	5.04e-07	BCAM1004	GCP-mannose 4,6-dehydratase	Bcen2424_3970	M
BCAM1008	0.0112	4.11e-07	BCAM1008	glycosyltransferase	Bcen2424_3974	M
BCAM1010	0.0154	3.75e-07	BCAM1010	putative UTP-glucose-1-phosphate uridylyltransferase	Bcen2424_3977	M
BCAM1015	0.0832	6.88e-09	BCAM1015	putative porin	Bcen2424_3981	M
BCAM1128	0.347	2.02e-10	BCAM1128	putative glycosyl transferase family protein	Bcen2424_4024	M
BCAM1350	0.463	1.87e-08	BCAM1350	putative sugar transferase	Bcen2424_4217	M
BCAM1398	0.0628	7.26e-08	BCAM1398	putative porin	No homolog	M
BCAM1514	0.331	1.87e-05	BCAM1514	putative outer membrane protein*	No homolog	M
BCAM1550	0.193	3.74e-11	BCAM1550	putative peptidoglycan-associated lipoprotein	Bcen2424_4417	M
BCAM1769	0.0429	1.6e-07	BCAM1769	putative D-alanyl-D-alanine dipeptidase	Bcen2424_4590	M
BCAM1787	0.181	1.79e-10	BCAM1787	putative porin	Bcen2424_4607	M
BCAM1808	0.443	4.82e-11	BCAM1808	putative acetyltransferase	Bcen2424_4669	M
BCAM1855	0.489	1.62e-08	BCAM1855	putative porin	Bcen2424_4712	M
BCAM2284	0.251	7.11e-08	BCAM2284	putative mrandelate racemase/muconate lactonizing enzyme	Bcen2424_5041	M
BCAM2335	0.171	5.26e-10	BCAM2335	outer membrane efflux protein*	No homolog	M
BCAS0121	0.313	0.000726	BCAS0121	putative porin protein	No homolog	M
BCAS0220	0.466	3.5e-07	BCAS0220	putative permease	No homolog	M
BCAS0256	0.211	7.37e-12	BCAS0256	putative porin protein	No homolog	M
BCAS0471	0.396	0.000149	BCAS0471	outer membrane efflux protein	No homolog	M
				Cell motility (N)
BCAL1452	0.296	1.8e-06	BCAL1452	putative methyl-accepting chemotaxis protein	Bcen2424_1445	N
BCAL1532	0.365	3.86e-12	BCAL1532	flp type pilus assembly protein	Bcen2424_1525	N
BCAM0825	0.488	0.00113	BCAM0825	putative chemotaxis-related two component response regulator/histidine kinase	No homolog	N
BCAM1572	0.424	0.000398	BCAM1572	methyl-accepting chemotaxis protein	Bcen2424_4440	N
				Intracellular trafficking secretion and vesicular transport (U)
BCAL1525	0.191	7.72e-09	BCAL1525	flp type pilus subunit	No homolog	U
BCAL1526	0.393	6.51e-12	BCAL1526	putative flp type pilus assembly protein	No homolog	U
BCAL1527	0.298	1.04e-12	BCAL1527	flp type pilus assembly protein	No homolog	U
BCAL1529	0.329	1.12e-12	BCAL1529	flp pilus type assembly-related protein	Bcen2424_1522	U
BCAL1530	0.394	0.000152	BCAL1530	flp pilus type assembly protein	No homolog	U
BCAL1531	0.447	3.69e-12	BCAL1531	flp type pilus assembly protein	Bcen2424_1524	U
BCAL1533	0.361	1.1e-11	BCAL1533	putative lipoprotein*	Bcen2424_1526	U
BCAL1787	0.307	1.22e-06	BCAL1787	putative iron-uptake protein	Bcen2424_1714	U
BCAL1788	0.266	9.37e-12	BCAL1788	putative iron-transport protein	No homolog	U
BCAL1789	0.358	1.06e-07	BCAL1789	putative iron-transport protein*	No homolog	U
BCAM0561	0.361	7.8e-07	BCAM0561	transport protein	Bcen2424_3535	U
				Posttranslational modification protein turnover chaperones (O)
BCAL0372	0.378	0.000119	BCAL0372	putative glutaredoxin	Bcen2424_0508	O
BCAL0540	0.036	3.11e-07	BCAL0540	putative ATPase	Bcen2424_3049	O
BCAL0647	0.455	0.000117	BCAL0647	putative glutathione S-transferase	Bcen2424_2943	O
BCAL1234	0.423	0.0209	BCAL1234	putative heat shock protein	Bcen2424_1263	O
BCAL1525a	0.366	1.68e-12	BCAL1525a	putative flp type pilus leader peptidase	Bcen2424_1518	O
BCAL1612	0.21	2.67e-09	BCAL1612	putative arginine-tRNA-protein transferase	Bcen2424_1555	O
BCAL2730	0.272	9.22e-08	BCAL2730	putative ATP-dependent Clp protease ATP-binding subunit	Bcen2424_2518	O
BCAL3103	0.108	6.26e-07	BCAL3103	UreD-family accessory protein	Bcen2424_0903	O
BCAL3107	0.0217	6.7e-07	BCAL3107	urease accessory protein	No homolog	O
BCAL3108	0.169	1.18e-10	BCAL3108	urease accessory protein	Bcen2424_0898	O
BCAL3109	0.0232	5.67e-07	BCAL3109	urease accessory protein	Bcen2424_0897	O
BCAL3171	0.282	5.81e-07	BCAL3171	hypothetical protein	Bcen2424_0834	O
BCAL3331	0.252	2.29e-12	BCAL3331	putative glutathione S-transferase	Bcen2424_0696	O
BCAM0727	0.416	8.45e-10	BCAM0727	hypothetical protein	Bcen2424_3693	O
BCAM0775	0.01	1.48e-06	BCAM0775	glutathione-S-tranferase family protein	Bcen2424_3732	O
BCAM0896	0.31	1.15e-11	BCAM0896	putative organic hydroperoxide resistance protein	Bcen2424_3864	O
BCAM2339	0.0445	4.21e-07	BCAM2339	putative methyltransferase	Bcen2424_5096	O
BCAM2401	0.317	0.000207	BCAM2401	putative aspartyl/asparaginyl beta-hydroxylase	Bcen2424_5163	O
BCAM2640	0.317	2.93e-12	BCAM2640	putative methyltransferase	No homolog	O
				Energy production and conversion (C)
BCAL0064	0.0809	4.64e-08	BCAL0064	acetaldehyde dehydrogenase	Bcen2424_0134	C
BCAL0330	0.482	0.000179	BCAL0330	cytochrome c1 precursor	Bcen2424_0443	C
BCAL0441	0.387	8.08e-11	BCAL0441	putative L-lactate permease	Bcen2424_3147	C
BCAL0518	0.491	9.56e-10	BCAL0518	putative coniferyl aldehyde dehydrogenase	Bcen2424_3072	C
BCAL0539	0.397	0.000901	BCAL0539	putative nitroreductase/p-nitrobenzoate reductase	Bcen2424_3050	C
BCAL0603	0.144	5.44e-08	BCAL0603	gamma-glutamyl-gamma-aminobutyraldehyde dehydrogenase	Bcen2424_2990	C
BCAL1049	0.324	1.08e-12	BCAL1049	luciferase-like monooxygenase	Bcen2424_1169	C
BCAL1106	0.175	8.12e-11	BCAL1106	cytochrome b561 family protein	No homolog	C
BCAL1212	0.47	0.000353	BCAL1212	2-oxoisovalerate dehydrogenase alpha subunit	Bcen2424_1243	C
BCAL1803	0.0718	2.45e-07	BCAL1803	2-ketogluconate reductase	Bcen2424_1731	C
BCAL2118	0.493	1.85e-05	BCAL2118	isocitrate lyase	Bcen2424_2048	C
BCAL2142	0.465	0.0169	BCAL2142	cytochrome o ubiquinol oxidase subunit III	Bcen2424_2069	C
BCAL2143	0.26	0.00406	BCAL2143	ubiquinol oxidase polypeptide I	Bcen2424_2070	C
BCAL2144	0.332	0.00175	BCAL2144	ubiquinol oxidase polypeptide II precursor	Bcen2424_2071	C
BCAL2145	0.0321	7.48e-07	BCAL2145	NADH-ubiquinone oxidoreductase subunit	Bcen2424_2072	C
BCAL2197	0.487	0.000857	BCAL2197	putative iron-sulfur cluster scaffold protein	Bcen2424_2125	C
BCAL2305	0.202	7.11e-11	BCAL2305	putative potassium channel subunit	Bcen2424_2213	C
BCAL2623	0.44	0.0162	BCAL2623	putative aldehyde dehydrogenase	Bcen2424_2418	C
BCAL2745	0.491	0.00985	BCAL2745	putative CoA transferase family protein	No homolog	C
BCAL2976	0.437	0.00148	BCAL2976	NAD-dependent formate dehydrogenase gamma subunit	Bcen2424_1033	C
BCAL2977	0.39	0.000749	BCAL2977	NAD-dependent formate dehydrogenase beta subunit	Bcen2424_1032	C
BCAL3381	0.171	1.57e-09	BCAL3381	aerobic C4-dicarboxylate transport protein	Bcen2424_0646	C
BCAL3476	0.351	0.000238	BCAL3476	putative type-b cytochrome	No homolog	C
BCAM0498	0.0296	8.56e-07	BCAM0498	putative aldehyde dehydrogenase	Bcen2424_3462	C
BCAM0557	0.327	3.74e-07	BCAM0557	putative monooxygenase	Bcen2424_3531	C
BCAM0850	0.0639	5.08e-08	BCAM0850	putative rubyerythrin	Bcen2424_3815	C
BCAM0851	0.0434	0.000572	BCAM0851	hypothetical protein	Bcen2424_3816	C
BCAM0905	0.342	9.48e-08	BCAM0905	putative NADH dehydrogenase	No homolog	C
BCAM1017_J_1	0.197	6.08e-10	BCAM1017	formate dehydrogenase, major subunit*	Bcen2424_3984	C
BCAM1019	0.073	4.14e-07	BCAM1019	formate dehydrogenase, iron-sulfur subunit	Bcen2424_3985	C
BCAM1020	0.495	7.83e-05	BCAM1020	formate dehydrogenase, cytochrome b556 (FDN) subunit	Bcen2424_3986	C
BCAM1140	0.0491	1.15e-06	BCAM1140	putative aldehyde oxidase/xanthine dehydrogenase	No homolog	C
BCAM1147	0.0715	1.39e-07	BCAM1147	isoquinoline 1-oxidoreductase alpha subunit	Bcen2424_4043	C
BCAM1148	0.183	1.57e-10	BCAM1148	putative cytochrome c	Bcen2424_4044	C
BCAM1174	0.37	0.00025	BCAM1174	putative molybdopterin oxidoreductase	No homolog	C
BCAM1358	0.349	3.75e-05	BCAM1358	gluconate 2-dehydrogenase cytochrome c subunit*	Bcen2424_4225	C
BCAM1408	0.254	2.76e-10	BCAM1408	xenobiotic reductase	Bcen2424_4273	C
BCAM1442	0.315	5.55e-06	BCAM1442	putative methylmalonate-semialdehyde dehydrogenase	Bcen2424_4314	C
BCAM1539	0.278	0.00487	BCAM1539	putative dehydrogenase, iron-sulfur cluster subunit	Multiple hits	C
BCAM1581	0.345	5.23e-09	BCAM1581	phosphoenolpyruvate carboxykinase (GTP)	Bcen2424_4445	C
BCAM1685	0.01	4.52e-06	BCAM1685	putative nitrite reductase (NAD(P)H)	No homolog	C
BCAM1734	0.277	5.83e-12	BCAM1734	putative cytochrome C	Bcen2424_4552	C
BCAM1967	0.221	1.27e-11	BCAM1967	putative xenobiotic reductase	Bcen2424_4764	C
BCAM2132	0.198	6.33e-05	BCAM2132	2-aminomuconate 6-semialdehyde dehydrogenase	No homolog	C
BCAM2212	0.427	1.48e-05	BCAM2212	2Fe-2S iron-sulfur	Bcen2424_4980	C
BCAM2318	0.495	0.0164	BCAM2318	putative ferredoxin oxidoreductase protein	Bcen2424_5077	C
BCAM2321	0.314	0.016	BCAM2321	putative electron transfer flavoprotein alpha subunit	Bcen2424_5080	C
BCAM2322	0.35	0.00449	BCAM2322	putative iron-sulfur cluster membrane protein	Bcen2424_5081	C
BCAM2323	0.228	0.00643	BCAM2323	putative N-methylproline demethylase	No homolog	C
BCAM2468	0.381	5.09e-05	BCAM2468	putative aldehyde dehydrogenase family protein	No homolog	C
BCAM2701	0.376	5.06e-12	BCAM2701	aconitate hydratase 1	Bcen2424_5515	C
BCAS0021	0.406	1.17e-05	BCAS0021	putative CoA-transferase	No homolog	C
BCAS0201	0.386	0.00454	BCAS0201	putative FAD dependent oxidoreductase	Bcen2424_6023	C
BCAS0241	0.209	5.46e-06	BCAS0241	putative sodium:dicarboxylate symporter family protein	Bcen2424_5970	C
BCAS0277	0.391	6.88e-05	BCAS0277	putative aldehyde dehydrogenase	Bcen2424_5904	C
BCAS0319	0.0733	1.86e-07	BCAS0319	putative oxidoreductase*	No homolog	C
BCAS0320	0.0729	4.93e-08	BCAS0320	isoquinoline 1-oxidoreductase alpha subunit	Bcen2424_6768	C
BCAS0396	0.349	6.04e-05	BCAS0396	putative dehydrogenase	No homolog	C
IG2_936658	0.0575	6.45e-08	BCAM0851	hypothetical protein	Bcen2424_3816	C
				Carbohydrate transport and metabolism (G)
BCAL0121	0.321	4.77e-05	BCAL0121	aquaporin Z*	Bcen2424_0248	G
BCAL0476	0.449	0.000595	BCAL0476	HpcH/HpaI aldolase/citrate lyase family protein	Bcen2424_3116	G
BCAL0543	0.108	2.62e-09	BCAL0543	Major Facilitator Superfamily protein	Bcen2424_3046	G
BCAL0618	0.11	2.1e-09	BCAL0618	PfkB family carbohydrate kinase	No homolog	G
BCAL0619	0.0821	1.94e-08	BCAL0619	putative N-acylglucosamine 2-epimerase	Bcen2424_2973	G
BCAL0735	0.457	6.17e-07	BCAL0735	phosphocarrier protein HPr	Bcen2424_2861	G
BCAL0950	0.286	3.9e-08	BCAL0950	Major Facilitator Superfamily protein	Bcen2424_2655	G
BCAL1148	0.307	7.11e-07	BCAL1148	putative polysaccharide deacetylase	No homolog	G
BCAL1289	0.322	3.1e-08	BCAL1289	aldose 1-epimerase	Bcen2424_1318	G
BCAL1431	0.491	7.22e-05	BCAL1431	putative ribose ABC transport system, substrate-binding exported protein	Bcen2424_1424	G
BCAL1451	0.388	2.47e-09	BCAL1451	putative fosmidomycin resistance protein*	Bcen2424_1444	G
BCAL1543	0.317	1.79e-08	BCAL1543	Major Facilitator Superfamily protein	No homolog	G
BCAL1548	0.265	0.00114	BCAL1548	putative sugar ABC transport system, lipoprotein	Bcen2424_1541	G
BCAL1550	0.185	3.83e-08	BCAL1550	putative sugar ABC transporter ATP-binding protein	Bcen2424_1543	G
BCAL1640	0.392	0.000456	BCAL1640	Major Facilitator Superfamily protein	Bcen2424_1589	G
BCAL1657	0.486	0.00799	BCAL1657	putative ribose transport system, substrate-binding protein*	Bcen2424_1606	G
BCAL1804	0.0939	1.26e-08	BCAL1804	Major Facilitator Superfamily protein	Bcen2424_1732	G
BCAL1805	0.0245	4.16e-07	BCAL1805	putative sugar kinase	Bcen2424_1733	G
BCAL1806	0.0217	3.69e-07	BCAL1806	hypothetical protein	Bcen2424_1734	G
BCAL2040	0.149	2.56e-09	BCAL2040	polysaccharide deacetylase	Bcen2424_1963	G
BCAL2251	0.211	3.03e-09	BCAL2251	Major Facilitator Superfamily protein	Bcen2424_2177	G
BCAL2419	0.332	2.16e-12	BCAL2419	glycosyl hydrolases family protein	Bcen2424_2323	G
BCAL2472	0.329	6.64e-05	BCAL2472	alpha,alpha-trehalose-phosphate synthase (UDP-forming)	Bcen2424_2393	G
BCAL2545	0.417	1.63e-11	BCAL2545	Major Facilitator Superfamily protein	No homolog	G
BCAL2801	0.407	0.000387	BCAL2801	Major Facilitator Superfamily protein	Bcen2424_2588	G
BCAL3042	0.455	1.14e-07	BCAL3042	glucose-6-phosphate 1-dehydrogenase	Bcen2424_0967	G
BCAL3070	0.421	0.00179	BCAL3070	Major Facilitator Superfamily protein	No homolog	G
BCAL3113	0.169	4.7e-11	BCAL3113	phosphomannomutase	Bcen2424_0893	G
BCAL3181	0.365	0.000188	BCAL3181	Major Facilitator Superfamily protein	Bcen2424_0823	G
BCAL3309	0.365	3.6e-09	BCAL3309	Major Facilitator Superfamily protein	Bcen2424_0717	G
BCAL3366	0.4	6.62e-12	BCAL3366	KHG/KDPG aldolase	Bcen2424_0661	G
BCAL3408	0.447	3.6e-05	BCAL3408	putative galactonokinase	Bcen2424_0618	G
BCAM0087	0.0749	5.45e-08	BCAM0087	putative lipoprotein	Bcen2424_5786	G
BCAM0363	0.271	6.74e-10	BCAM0363	putative lipoprotein	No homolog	G
BCAM0364	0.268	8.45e-11	BCAM0364	putative lipoprotein	Bcen2424_3350	G
BCAM0577	0.0448	2.06e-07	BCAM0577	Major Facilitator Superfamily protein	No homolog	G
BCAM0783	0.0108	4.41e-07	BCAM0783	Major Facilitator Superfamily protein	Bcen2424_3742	G
BCAM0881	0.187	3.73e-09	BCAM0881	putative alpha amylase-family protein	Bcen2424_3849	G
BCAM1138	0.0498	1.34e-07	BCAM1138	Major Facilitator Superfamily protein	Bcen2424_4034	G
BCAM1326	0.0445	1.08e-06	BCAM1326	putative beta-glucosidase	Bcen2424_4195	G
BCAM1521	0.163	6.08e-10	BCAM1521	shikimate transporter*	Bcen2424_4394	G
BCAM1973	0.349	0.000418	BCAM1973	putative ABC transporter, substrate-binding protein	Bcen2424_4775	G
BCAM2113	0.181	0.000972	BCAM2113	Major Facilitator Superfamily protein	No homolog	G
BCAM2260	0.48	6.75e-08	BCAM2260	Major Facilitator Superfamily protein	No homolog	G
BCAM2337	0.0833	6.25e-07	BCAM2337	putative multidrug resistance transporter protein	Bcen2424_5094	G
BCAM2338	0.0346	6.82e-07	BCAM2338	putative glycosyltransferase	Bcen2424_5095	G
BCAM2500	0.0925	3.7e-08	BCAM2500	putative glucarate transporter	No homolog	G
BCAM2545	0.208	9.49e-06	BCAM2545	Major Facilitator Superfamily protein	No homolog	G
BCAM2703	0.303	0.000957	BCAM2703	probable methylisocitrate lyase	No homolog	G
BCAS0011	0.406	2.88e-10	BCAS0011	hypothetical protein	Bcen2424_6184	G
BCAS0122	0.13	1.21e-07	BCAS0122	putative transporter protein	No homolog	G
BCAS0148	0.275	0.00152	BCAS0148	hypothetical protein	No homolog	G
BCAS0254	0.314	2.57e-12	BCAS0254	Major Facilitator Superfamily protein	No homolog	G
				Amino acid transport and metabolism (E)
BCAL0010	0.01	6.52e-07	BCAL0010	phenylalanine-4-hydroxylase	Bcen2424_0078	E
BCAL0015	0.271	9.13e-12	BCAL0015	putative branched-chain amino acid ABC transporter ATP-binding protein	Bcen2424_0083	E
BCAL0016	0.407	5.93e-11	BCAL0016	putative branched-chain amino acid ABC transporter ATP-binding protein	No homolog	E
BCAL0058	0.0747	1.16e-07	BCAL0058	putative ethanolamine permease	Bcen2424_0128	E
BCAL0059	0.213	3.2e-11	BCAL0059	ethanolamine ammonia-lyase heavy chain	Bcen2424_0129	E
BCAL0060	0.337	3.03e-05	BCAL0060	ethanolamine ammonia-lyase light chain	Bcen2424_0130	E
BCAL0151	0.0233	3.01e-07	BCAL0151	extracellular ligand binding protein	Bcen2424_0278	E
BCAL0289	0.213	4.22e-11	BCAL0289	glutamate synthase large subunit	Bcen2424_0402	E
BCAL0290	0.272	4.15e-12	BCAL0290	glutamate synthase small subunit	Bcen2424_0403	E
BCAL0544	0.256	1.62e-09	BCAL0544	putative periplasmic dipeptide transport protein*	Bcen2424_3045	E
BCAL0592	0.422	1.72e-09	BCAL0592	putative oxidoreductase	Bcen2424_3002	E
BCAL0593	0.359	2.86e-05	BCAL0593	putative oxidoreductase	Bcen2424_3001	E
BCAL0595	0.0616	1.32e-07	BCAL0595	putrescine transport system permease protein	Bcen2424_2999	E
BCAL0596	0.176	4.34e-09	BCAL0596	putrescine ABC transport system, permease protein	No homolog	E
[truncated: 825 more rows]

## Sheet: 458 induced in J2315 in both
	B. cenocepacia	B. cenocepacia	B. cenocepacia	B. cenocepacia	B. cenocepacia	B. lata	B. ambifaria	B. ambifaria	B. vietnamiensis	B. xenovorans
[truncated: 459 more rows]
